# Supplementary material for: Triphenylphosphonium-Conjugated Palmitic Acid for Mitochondrial Targeting of Pancreatic Cancer Cells: Proteomic and Molecular Evidence
Source: Int J Mol Sci. 2024 Jun 20;25(12):6790. doi: 10.3390/ijms25126790 (PMC11203427; doi:10.3390/ijms25126790)
Supplement: Supplementary file 1 [file ijms-25-06790-s001.zip]

Archive with 1 entries (1 files):
- ijms-3036021-supplementary.xlsx
