# Supplementary material for: Triphenylphosphonium-Conjugated Palmitic Acid for Mitochondrial Targeting of Pancreatic Cancer Cells: Proteomic and Molecular Evidence
Source: Int J Mol Sci. 2024 Jun 20;25(12):6790. doi: 10.3390/ijms25126790 (PMC11203427; doi:10.3390/ijms25126790)
Supplement: Supplementary file 1 [file ijms-25-06790-s001.zip › ijms-3036021-supplementary.xlsx]

## Sheet: IDs P cells
Protein FDR Confidence: Combined	Master	Accession	Description	Exp. q-value: Combined	Marked as	Sum PEP Score	Coverage [%]	# Peptides	# PSMs	# Unique Peptides	# AAs	MW [kDa]	calc. pI	Score Sequest HT: Sequest HT	# Peptides (by Search Engine): Sequest HT	Biological Process	Cellular Component	Molecular Function	Pfam IDs	Entrez Gene ID	Gene Symbol	Gene ID	Ensembl Gene ID	WikiPathways	Reactome Pathways	# Protein Pathway Groups	Abundance Ratio: (SS4) / (Control)	Abundance Ratio Adj. P-Value: (SS4) / (Control)	Abundances (Grouped): Control	Abundances (Grouped): SS4	Abundances (Grouped) CV [%]: Control	Abundances (Grouped) CV [%]: SS4	Abundance: F74: Sample, Control, P1	Abundance: F75: Sample, Control, P1	Abundance: F76: Sample, Control, P1	Abundance: F77: Sample, Control, P1	Abundance: F82: Sample, Control, P2	Abundance: F83: Sample, Control, P2	Abundance: F84: Sample, Control, P2	Abundance: F85: Sample, Control, P2	Abundance: F90: Sample, Control, P3	Abundance: F91: Sample, Control, P3	Abundance: F92: Sample, Control, P3	Abundance: F93: Sample, Control, P3	Abundance: F78: Sample, SS4, P1	Abundance: F79: Sample, SS4, P1	Abundance: F80: Sample, SS4, P1	Abundance: F81: Sample, SS4, P1	Abundance: F86: Sample, SS4, P2
High	Master Protein	Q9C0C9	(E3-independent) E2 ubiquitin-conjugating enzyme [OS=Homo sapiens]	0	Homo sapiens (SwissProt TaxID=9606)	24.5	9	5	28	5	1292	141.2	5.12	55.67	5	protein metabolism;other metabolic processes;transport;other biological processes	cytosol;nucleus;other cell component	enzyme regulator activity;other molecular function	Pf00179	63893	UBE2O	A6NDU5; hsa:63893; Q69YP4; Q6PIZ2; Q86UA4; Q8N425; Q8TBN1; Q9BSW1; Q9C0C9; Q9H6E6; Q9H7E4; Q9H9B2	ENSG00000175931		Antigen processing: Ubiquitination & Proteasome degradation	1	0.977	0.999897	123244	87914.2	19.98	41.4	107735	122181	62091.8	89199.6	97964.7	92012.8	86442.1	69691.8	139611	106842	107035	134984	15313.8	38238.7	25449.6	21307.8	50449
High	Master Protein	Q8TDZ2	[F-actin]-monooxygenase MICAL1 [OS=Homo sapiens]	0	Homo sapiens (SwissProt TaxID=9606)	26.798	8	5	16	5	1067	117.8	6.4	29.37	5	cell organization and biogenesis;other metabolic processes;signal transduction;other biological processes	non-structural extracellular;plasma membrane;other membranes;cytosol;cytoskeleton;other cell component	cytoskeletal activity;other molecular function	Pf00307, Pf00412, Pf01494, Pf12130	64780	MICAL1	B7Z3R5; E1P5F0; hsa:64780; Q7Z633; Q8IVS9; Q8TDZ2; Q96G47; Q9H6X6; Q9H7I0; Q9HAA1; Q9UFF7	ENSG00000135596		Factors involved in megakaryocyte development and platelet production	1	1.006	0.999897	126228	81276.9	92.73	79.84	66745	76094.7	431418	407276	30374.9	17381.5	33148.7	12712.7	169599	178168	295615	168037	18676.8	11830	8992.81		22599.6
High	Master Protein	Q9BV57	1,2-dihydroxy-3-keto-5-methylthiopentene dioxygenase [OS=Homo sapiens]	0	Homo sapiens (SwissProt TaxID=9606)	20.711	36	5	23	5	179	21.5	5.68	25.81	5	other metabolic processes	plasma membrane;other membranes;cytosol;nucleus;other cell component	other molecular function	Pf03079	55256	ADI1	D6W4Y3; hsa:55256; Q53HW3; Q53QD3; Q57YV7; Q68CK2; Q6ZSF7; Q7Z512; Q96P85; Q9BV57; Q9NV57	ENSG00000182551	Methionine de novo and salvage pathway	Methionine salvage pathway	2	0.721	0.989471	608725	277536	41.2	82.79	767872	900309	1.02954e+06	1.05396e+06	437325	521480	349525	492111	531629	529134	551044	219413	358087	467641	181052	207530	137267
High	Master Protein	Q04446	1,4-alpha-glucan-branching enzyme [OS=Homo sapiens]	0	Homo sapiens (SwissProt TaxID=9606)	33.046	8	3	39	3	702	80.4	6.32	104.8	3	other metabolic processes;other biological processes	cytosol;other cell component	other molecular function	Pf00128, Pf02806, Pf02922	2632	GBE1	B3KWV3; hsa:2632; Q04446; Q96EN0	ENSG00000114480	Glycogen synthesis and degradation; Disorders of galactose metabolism	Glycogen synthesis; Glycogen storage disease type IV (GBE1)	4	0.872	0.989471	276188	153493	28.77	63.23	298868	293977	305818	278779	169929	75637.6	150018	147018	278929	268481	266878	238889	25144.6	20579.3	14619.4	18426.1	138738
High	Master Protein	P61604	10 kDa heat shock protein, mitochondrial [OS=Homo sapiens]	0	Homo sapiens (SwissProt TaxID=9606)	234.751	100	19	661	19	102	10.9	8.92	2022.1	19	stress response;other biological processes	mitochondrion	other molecular function	Pf00166	3336	HSPE1	hsa:3336; O95421; P61604; Q04984; Q53X54; Q9UDH0	ENSG00000115541		RHOG GTPase cycle	1	1.607	0.720517	1.06894e+08	1.68361e+08	13.39	6.1	6.75848e+07	6.70904e+07	7.32418e+07	7.29421e+07	7.96389e+07	8.12846e+07	7.36112e+07	8.47757e+07	1.0844e+08	1.05306e+08	1.07757e+08	1.05099e+08	7.88845e+07	9.33109e+07	4.00191e+07	4.40762e+07	1.22332e+08
High	Master Protein	Q15029	116 kDa U5 small nuclear ribonucleoprotein component [OS=Homo sapiens]	0	Homo sapiens (SwissProt TaxID=9606)	347.275	56	37	514	36	972	109.4	5	1304.14	37	RNA metabolism OR transcription;other metabolic processes;other biological processes	cytosol;nucleus;other cell component	nucleic acid binding activity;other molecular function	Pf00009, Pf00679, Pf03144, Pf03764, Pf14492, Pf16004	9343	EFTUD2	B4DK30; B4DMC0; D3DX58; hsa:9343; K7EJ81; Q15029; Q9BUR0	ENSG00000108883	mRNA processing; Ciliary landscape	mRNA Splicing - Major Pathway; mRNA Splicing - Minor Pathway	4	1.415	0.987749	4.52055e+06	5.68759e+06	21.13	21.52	5.05304e+06	4.85792e+06	5.36855e+06	5.13293e+06	2.81891e+06	3.21246e+06	2.41323e+06	2.70376e+06	4.63956e+06	3.77438e+06	4.3633e+06	4.45767e+06	2.88719e+06	3.24139e+06	1.42828e+06	1.47379e+06	4.02168e+06
High	Master Protein	Q9NRX4	14 kDa phosphohistidine phosphatase [OS=Homo sapiens]	0	Homo sapiens (SwissProt TaxID=9606)	114.773	84	8	182	8	125	13.8	6.07	606.13	8	protein metabolism;other metabolic processes;other biological processes	plasma membrane;other membranes;cytosol;nucleus	other molecular function	Pf05005	29085	PHPT1	B1AMX0; B1AMX1; hsa:29085; Q9H0Y3; Q9NRX4	ENSG00000054148			0	0.752	0.989471	3.11492e+06	2.40737e+06	10.14	11.75	2.31484e+06	2.15113e+06	2.68186e+06	2.56832e+06	2.35087e+06	2.3588e+06	2.20581e+06	2.37808e+06	3.51963e+06	3.18612e+06	3.64371e+06	3.38181e+06	1.04579e+06	1.24278e+06	527848	588339	1.68204e+06
High	Master Protein	P31946	14-3-3 protein beta/alpha [OS=Homo sapiens]	0	Homo sapiens (SwissProt TaxID=9606)	438.194	90	30	924	1	246	28.1	4.83	2986.11	30	transport;signal transduction;other biological processes	other membranes;cytosol;other cytoplasmic organelle;other cell component	enzyme regulator activity;other molecular function	Pf00244	7529	YWHAB	A8K9K2; E1P616; hsa:7529; P31946	ENSG00000166913	Cell cycle; IL-3 signaling pathway; Myometrial relaxation and contraction pathways; Hepatitis B infection; Calcium regulation in cardiac cells; Sudden infant death syndrome (SIDS) susceptibility pathways	Translocation of SLC2A4 (GLUT4) to the plasma membrane; TP53 Regulates Metabolic Genes; RHO GTPases activate PKNs; Signaling by moderate kinase activity BRAF mutants; Paradoxical activation of RAF signaling by kinase inactive BRAF; Signaling downstream of RAS mutants; Signaling by BRAF and RAF1 fusions; Signaling by RAF1 mutants; MAP2K and MAPK activation; Signaling by high-kinase activity BRAF m…	32	1.047	0.999897	948008	977346	35.29	24.94	574246	624326	773054	660998	686416	703361	731724	747205	1.56779e+06	1.66534e+06	1.59518e+06	1.57067e+06	324157	493537	165354	232682	804991
High	Master Protein	P62258-1	14-3-3 protein epsilon [OS=Homo sapiens]	0	Homo sapiens (SwissProt TaxID=9606)	427.353	85	28	909	25	255	29.2	4.74	2990.71	28	cell organization and biogenesis;stress response;transport;developmental processes;signal transduction;other biological processes	plasma membrane;other membranes;cytosol;cytoskeleton;mitochondrion;nucleus;other cell component	enzyme regulator activity;other molecular function	Pf00244	100059962; 100658987; 100714396; 100975327; 101010193; 101040886; 101101425; 101319647; 101343175; 101383486; 101838994; 101955392; 102140425; 102278567; 102539697; 102558685; 102840081; 102911277; 102982286; 103002120; 103088362; 103111159; 103263133; 103667175; 104670310; 104874899; 105003907; 105291867; 105471598; 105521605; 105553496; 105584325; 107507733; 108506019; 109255159; 109573771; 109…	CRK; HEL2; LOC100753603; LOC101343175; LOC111151387; Ywhae; YWHAE	A0A091DRU5; A0A096P296; A0A0Q3U2H3; A0A0S3NUA9; A0A151MLG9; A0A1D5QKY2; A0A1S2ZJW8; A0A1U7QJL9; A0A1U7TMD4; A0A1V4K459; A0A218V1N9; A0A226MSM3; A0A250YDN5; A0A286XVS2; A0A287A2R9; A0A2J8JKI5; A0A2K5D7I3; A0A2K5I611; A0A2K5NRU3; A0A2K5YRS5; A0A2K6DWH2; A0A2K6QTN5; A0A2K6V4J6; A0A2R9AF76; A0A2U3W7H2; A0A2U4ANF3; A0A2Y9DKB0; A0A2Y9FI13; A0A2Y9IE15; A0A2Y9JVF9; A0A2Y9Q7R8; A0A337SCS9; A0A340WY69; A0A…	ENSABRG00000010257; ENSACCG00020005013; ENSACDG00005018368; ENSACOG00000009163; ENSANAG00000026325; ENSANIG00000011097; ENSAOWG00000014046; ENSAPLG00000007551; ENSBGRG00000013928; ENSBJAG00000009656; ENSBMSG00010018353; ENSBTAG00000005664; ENSCABG00000020724; ENSCAFG00040002324; ENSCAFG00845014071; ENSCANG00000029392; ENSCATG00000042667; ENSCCNG00000016823; ENSCGRG00001009921; ENSCJPG00005010598;…	Calcium regulation in cardiac cell; Cell cycle; Myometrial relaxation and contraction pathways; Cell cycle; Myometrial relaxation and contraction pathways; SIDS susceptibility pathways; Myometrial relaxation and contraction pathways; Myometrial relaxation and contraction pathways; VEGFA-VEGFR2 signaling pathway; TNF-alpha NF-kB signaling pathway; Alpha 6 beta 4 integrin signaling pathway; Calcium…	TP53 Regulates Metabolic Genes; Recruitment of NuMA to mitotic centrosomes; Regulation of PLK1 Activity at G2/M Transition; Loss of Nlp from mitotic centrosomes; Recruitment of mitotic centrosome proteins and complexes; Anchoring of the basal body to the plasma membrane; AURKA Activation by TPX2; Deregulated CDK5 triggers multiple neurodegenerative pathways in Alzheimer's disease models; Regulati…	67	0.896	0.999684	5.91926e+07	5.8467e+07	16.25	6.23	3.60397e+07	3.52734e+07	3.88871e+07	3.97514e+07	4.89529e+07	4.84679e+07	4.3661e+07	4.74439e+07	5.87504e+07	5.70634e+07	5.85193e+07	5.63211e+07	2.73369e+07	3.38277e+07	1.42257e+07	1.51642e+07	4.33064e+07
High	Master Protein	Q04917	14-3-3 protein eta [OS=Homo sapiens]	0	Homo sapiens (SwissProt TaxID=9606)	218.53	85	24	577	19	246	28.2	4.84	1516.25	24	other metabolic processes;transport;signal transduction;other biological processes	plasma membrane;other membranes;cytosol;other cell component	signal transduction activity or receptor binding;cytoskeletal activity;other molecular function	Pf00244	7533	YWHAH	hsa:7533; Q04917	ENSG00000128245	Cell cycle; Myometrial relaxation and contraction pathways; Calcium regulation in cardiac cells; Sudden infant death syndrome (SIDS) susceptibility pathways	Translocation of SLC2A4 (GLUT4) to the plasma membrane; RHO GTPases activate PKNs; TP53 Regulates Metabolic Genes; Chk1/Chk2(Cds1) mediated inactivation of Cyclin B:Cdk1 complex; SARS-CoV-2 targets host intracellular signalling and regulatory pathways; Activation of BAD and translocation to mitochondria	10	0.767	0.989471	1.115e+07	8.32552e+06	5.02	14.38	8.3042e+06	8.1533e+06	1.02028e+07	1.06591e+07	8.00852e+06	8.2554e+06	7.29199e+06	8.52015e+06	1.12907e+07	1.0982e+07	1.13544e+07	1.11969e+07	3.98256e+06	5.48008e+06	2.1959e+06	2.60397e+06	5.7925e+06
High	Master Protein	P61981	14-3-3 protein gamma [OS=Homo sapiens]	0	Homo sapiens (SwissProt TaxID=9606)	304.584	85	24	732	17	247	28.3	4.89	2190.41	24	transport;signal transduction;other biological processes	cytosol;other cell component	signal transduction activity or receptor binding;enzyme regulator activity;other molecular function	Pf00244	7532	YWHAG	hsa:7532; O70457; P35214; P61981; Q6FH52; Q9UDP2; Q9UN99	ENSG00000170027	Cell cycle; Prolactin signaling pathway; Myometrial relaxation and contraction pathways; Disruption of postsynaptic signaling by CNV; Calcium regulation in cardiac cells; Sudden infant death syndrome (SIDS) susceptibility pathways	Translocation of SLC2A4 (GLUT4) to the plasma membrane; TP53 Regulates Metabolic Genes; Regulation of PLK1 Activity at G2/M Transition; Recruitment of NuMA to mitotic centrosomes; Loss of Nlp from mitotic centrosomes; Recruitment of mitotic centrosome proteins and complexes; Anchoring of the basal body to the plasma membrane; AURKA Activation by TPX2; Activation of BAD and translocation to mitoch…	20	0.98	0.999897	1.37511e+07	1.27516e+07	7.91	8.17	1.07617e+07	9.39896e+06	1.06567e+07	1.097e+07	1.07303e+07	1.07314e+07	1.02439e+07	1.05661e+07	1.37961e+07	1.32447e+07	1.2994e+07	1.37534e+07	5.94051e+06	7.3676e+06	3.42115e+06	3.65965e+06	8.86758e+06
High	Master Protein	P31947-1	14-3-3 protein sigma [OS=Homo sapiens]	0	Homo sapiens (SwissProt TaxID=9606)	255.015	82	21	661	16	248	27.8	4.74	1866.84	21	cell organization and biogenesis;stress response;transport;signal transduction;other biological processes	non-structural extracellular;cytosol;mitochondrion;nucleus;other cell component	enzyme regulator activity;other molecular function	Pf00244	100606924; 100969234; 101131973; 2810; 737412	SFN	A0A2J8JNU1; A0A2R8ZKA8; A0A6D2X694; G1SAD1; G3R777; ggo:101131973; H2RC87; hsa:2810; nle:100606924; P31947; pps:100969234; ptr:737412; Q6FH30; Q6FH51; Q96DH0	ENSG00000175793; ENSGGOG00000011493; ENSNLEG00000018582; ENSPPAG00000013397; ENSPTRG00000030723	miRNA regulation of DNA damage response; Cell cycle; Myometrial relaxation and contraction pathways; Calcium regulation in cardiac cells; DNA damage response; Calcium regulation in cardiac cells	Translocation of SLC2A4 (GLUT4) to the plasma membrane; TP53 Regulates Metabolic Genes; RHO GTPases activate PKNs; TP53 Regulates Transcription of Genes Involved in G2 Cell Cycle Arrest; Regulation of localization of FOXO transcription factors; SARS-CoV-2 targets host intracellular signalling and regulatory pathways; Activation of BAD and translocation to mitochondria ; Chk1/Chk2(Cds1) mediated i…	14	0.921	0.999684	8.90429e+06	8.24898e+06	15.52	19.05	5.68127e+06	6.20695e+06	6.49775e+06	6.55603e+06	8.07328e+06	8.06765e+06	7.10577e+06	7.59234e+06	8.90943e+06	9.01236e+06	8.55632e+06	8.67945e+06	4.80228e+06	6.16268e+06	2.48569e+06	2.81456e+06	5.87494e+06
High	Master Protein	P27348	14-3-3 protein theta [OS=Homo sapiens]	0	Homo sapiens (SwissProt TaxID=9606)	467.86	93	31	1064	24	245	27.7	4.78	3674.18	31	transport;signal transduction;other biological processes	cytosol;other cell component	other molecular function	Pf00244	10971	YWHAQ	D6W4Z5; hsa:10971; P27348; Q567U5; Q5TZU8; Q9UP48	ENSG00000134308	Cell cycle; Pathogenic Escherichia coli infection; Primary focal segmental glomerulosclerosis (FSGS); IL-3 signaling pathway; Myometrial relaxation and contraction pathways; Mechanoregulation and pathology of YAP/TAZ via Hippo and non-Hippo mechanisms; Hippo-Yap signaling pathway; Leukocyte-intrinsic Hippo pathway functions; Hepatitis B infection; Calcium regulation in cardiac cells; Sudden infan…	TP53 Regulates Metabolic Genes; Translocation of SLC2A4 (GLUT4) to the plasma membrane; Regulation of localization of FOXO transcription factors; Chk1/Chk2(Cds1) mediated inactivation of Cyclin B:Cdk1 complex; RHO GTPases activate PKNs; SARS-CoV-2 targets host intracellular signalling and regulatory pathways; Activation of BAD and translocation to mitochondria	18	0.735	0.989471	7.01887e+07	4.84125e+07	8.83	16.04	5.38396e+07	5.05247e+07	5.52744e+07	5.67763e+07	5.94562e+07	5.79755e+07	5.14821e+07	5.61319e+07	6.49252e+07	6.49187e+07	7.12084e+07	7.08178e+07	3.2294e+07	3.93271e+07	1.79121e+07	1.90537e+07	3.46056e+07
High	Master Protein	P63104-1	14-3-3 protein zeta/delta [OS=Homo sapiens]	0	Homo sapiens (SwissProt TaxID=9606)	535.802	92	33	1185	26	245	27.7	4.79	3788.85	33	cell organization and biogenesis;protein metabolism;other metabolic processes;transport;developmental processes;signal transduction;other biological processes	cytosol;mitochondrion;nucleus;other cell component	other molecular function	Pf00244	100030704; 100127113; 100173609; 100411134; 100484483; 100596460; 100672224; 100727182; 100913480; 100977477; 101047958; 101151099; 101331119; 101351914; 101384625; 101687663; 101721954; 101968271; 102115184; 102175223; 102283808; 102742022; 102765675; 103004481; 103085559; 103121925; 103261347; 103661509; 105005492; 105302907; 105476048; 105504209; 105542098; 105586543; 105719669; 107512228; 108…	LOC101351914; LOC111146608; Ywhaz; YWHAZ	A0A096NQ71; A0A097C2Z1; A0A1D5QAJ7; A0A1S3ABR1; A0A1U7TL92; A0A250XWX3; A0A286XIL7; A0A2I2UD77; A0A2I3GBB0; A0A2J8PMJ1; A0A2J8UFH0; A0A2K5DCH7; A0A2K5KE38; A0A2K5L5H7; A0A2K5SHP3; A0A2K5TVK5; A0A2K5YR93; A0A2K6DL02; A0A2K6SRG4; A0A2R9BQD0; A0A2U3W322; A0A2U3YQG6; A0A2U4AHZ7; A0A2Y9GYG0; A0A2Y9JAB1; A0A2Y9PAR8; A0A2Y9QK13; A0A340XXA5; A0A344MNR9; A0A383ZE89; A0A384BYY2; A0A3P4P786; A0A3Q7NYD6; A0A…	ENSAMEG00000000328; ENSANAG00000027160; ENSBGRG00000009704; ENSBIXG00000019500; ENSBIXG00005001276; ENSBMSG00010017904; ENSBTAG00000000236; ENSCAFG00845028920; ENSCANG00000043345; ENSCATG00000024186; ENSCCAG00000037757; ENSCCNG00000015730; ENSCHIG00000020223; ENSCJAG00000015844; ENSCLAG00000004303; ENSCPOG00000040522; ENSCWAG00000015721; ENSDLEG00000002530; ENSEASG00005002806; ENSFCAG00000037073;…	Calcium regulation in cardiac cell; Cell cycle; Cell cycle; Prolactin signaling pathway; Pathogenic Escherichia coli infection; Myometrial relaxation and contraction pathways; SIDS susceptibility pathways; Pathogenic Escherichia coli infection; Myometrial relaxation and contraction pathways; Hepatitis B infection; GDNF signaling; Calcium regulation in cardiac cells; Sudden infant death syndrome (…	Translocation of SLC2A4 (GLUT4) to the plasma membrane; TP53 Regulates Metabolic Genes; RHO GTPases activate PKNs; Negative regulation of NOTCH4 signaling; Rap1 signalling; Interleukin-3, Interleukin-5 and GM-CSF signaling; Regulation of localization of FOXO transcription factors; Deactivation of the beta-catenin transactivating complex; SARS-CoV-2 targets host intracellular signalling and regula…	35	0.833	0.989471	1.00718e+08	7.91725e+07	17.29	2.82	5.83318e+07	5.43286e+07	6.39628e+07	6.80748e+07	8.01264e+07	7.84803e+07	7.13031e+07	8.24942e+07	1.01275e+08	9.65852e+07	9.50904e+07	9.80121e+07	4.02067e+07	4.9442e+07	2.14977e+07	2.2535e+07	5.86601e+07
High	Master Protein	Q9C0C2	182 kDa tankyrase-1-binding protein [OS=Homo sapiens]	0	Homo sapiens (SwissProt TaxID=9606)	216.528	29	26	150	26	1729	181.7	4.86	322.68	26	cell organization and biogenesis;DNA metabolism;RNA metabolism OR transcription;other metabolic processes;stress response;other biological processes	plasma membrane;other membranes;cytosol;cytoskeleton;nucleus;other cell component	other molecular function	Pf15327	85456	TNKS1BP1	A7E2F8; hsa:85456; Q6PJ35; Q6ZV74; Q9C0C2	ENSG00000149115	Ciliary landscape	Deadenylation of mRNA; TP53 regulates transcription of additional cell cycle genes whose exact role in the p53 pathway remain uncertain	3	1.011	0.999684	1.69235e+06	1.81462e+06	28.27	22.67	1.16973e+06	1.29687e+06	1.07327e+06	1.0116e+06	1.79606e+06	1.83397e+06	1.70577e+06	2.04777e+06	1.62932e+06	1.98112e+06	1.71542e+06	1.57508e+06	927413	1.14526e+06	404785	524785	1.50181e+06
High	Master Protein	Q01970-1	1-phosphatidylinositol 4,5-bisphosphate phosphodiesterase beta-3 [OS=Homo sapiens]	0	Homo sapiens (SwissProt TaxID=9606)	15.495	2	2	7	2	1234	138.7	5.9	6.78	2	other metabolic processes;signal transduction;other biological processes	other membranes;cytosol;nucleus;other cell component	other molecular function	Pf00168, Pf00387, Pf00388, Pf08703, Pf09279, Pf17787	5331	PLCB3	A5PKZ6; G5E960; hsa:5331; Q01970; Q8N1A4	ENSG00000149782	Alzheimer's disease and miRNA effects; S1P receptor signal transduction; Myometrial relaxation and contraction pathways; G protein signaling pathways; VEGFA-VEGFR2 signaling pathway; Chemokine signaling pathway; GPR40 pathway; MAPK cascade; Wnt signaling; Non-genomic actions of 1,25 dihydroxyvitamin D3; Resistin as a regulator of inflammation; Hippo signaling regulation pathways; PKC-gamma calciu…	G alpha (q) signalling events; Ca2+ pathway; G beta:gamma signalling through PLC beta; Presynaptic function of Kainate receptors; Fatty Acids bound to GPR40 (FFAR1) regulate insulin secretion; Synthesis of IP3 and IP4 in the cytosol; PLC beta mediated events; Acetylcholine regulates insulin secretion	26	1.06	0.999684	27508.9	27859.6	34.69	71.59	44117.2	31998.4	27205.7	25678.7	24264	14654.2	11036.2	19295.2	31401.8	24714	19835.1	26320.9	14955.9	19390.5	7090.64	8018.47	44861.7
High	Master Protein	Q9BQC3	2-(3-amino-3-carboxypropyl)histidine synthase subunit 2 [OS=Homo sapiens]	0	Homo sapiens (SwissProt TaxID=9606)	13.324	9	2	6	2	489	52.1	5.53	7.72	2	protein metabolism;other metabolic processes	cytosol	other molecular function	Pf01866	1802	DPH2	A8MVC9; B2RDE3; B4DNI8; hsa:1802; O60623; Q9BQC3	ENSG00000132768		Synthesis of diphthamide-EEF2	1	0.658	0.989471	55622.5	24373.8	34.59	28.99	52227.8	43318.9	58021.6	68415.4	19884.8	43882.3	36472.3	30982.4	43623.8	66674.4	80276.9	20176.4		18267.1	9064.56	7015.18
High	Master Protein	Q16698	2,4-dienoyl-CoA reductase, mitochondrial [OS=Homo sapiens]	0	Homo sapiens (SwissProt TaxID=9606)	121.872	64	15	197	15	335	36	9.28	599.88	15	other metabolic processes;other biological processes	cytosol;mitochondrion;nucleus;other cell component	other molecular function	Pf13561	1666	DECR1	B7Z6B8; hsa:1666; Q16698; Q2M304; Q93085	ENSG00000104325	Fatty acid beta-oxidation; Fatty acid biosynthesis; VEGFA-VEGFR2 signaling pathway	mitochondrial fatty acid beta-oxidation of unsaturated fatty acids	4	1.608	0.719234	5.6375e+06	9.0444e+06	17.71	5.9	5.89423e+06	6.15158e+06	6.45685e+06	7.63479e+06	3.87682e+06	3.85182e+06	3.61148e+06	4.30933e+06	5.53794e+06	5.77763e+06	5.54823e+06	5.43233e+06	4.52751e+06	5.6265e+06	1.94638e+06	2.50133e+06	6.56879e+06
High	Master Protein	Q6L8Q7-1	2',5'-phosphodiesterase 12 [OS=Homo sapiens]	0	Homo sapiens (SwissProt TaxID=9606)	26.345	10	4	8	4	609	67.3	6.57	11.28	4	RNA metabolism OR transcription;other metabolic processes;stress response;other biological processes	cytosol;mitochondrion	other molecular function	Pf03372	201626	PDE12	B4DTU8; hsa:201626; Q6L8Q7; Q8IYU3; Q8NDU2; Q8TE78	ENSG00000174840	Phosphodiesterases in neuronal function	OAS antiviral response	2	0.632	0.983341	178947	83131.1	37.76	50.01	127466	264419	274468	163873	73172.8	88613.5	128847		155273	187305	142252	187251	43019.3	15099.7	26425.2	24517.5	42387.6
High	Master Protein	Q99460	26S proteasome non-ATPase regulatory subunit 1 [OS=Homo sapiens]	0	Homo sapiens (SwissProt TaxID=9606)	415.724	67	44	620	44	953	105.8	5.39	1779.95	44	protein metabolism;other metabolic processes;other biological processes	non-structural extracellular;cytosol;nucleus;other cytoplasmic organelle;other cell component	enzyme regulator activity;other molecular function	Pf01851, Pf13646, Pf18004	5707	PSMD1	B8ZZH9; hsa:5707; Q24JU0; Q53TI2; Q6GMU5; Q6P2P4; Q6PJM7; Q6PKG9; Q86VU1; Q8IV79; Q99460	ENSG00000173692	Proteasome degradation; Alzheimer's disease and miRNA effects; Parkin-ubiquitin proteasomal system pathway; Alzheimer's disease	ER-Phagosome pathway; Neutrophil degranulation; FCERI mediated NF-kB activation; Downstream TCR signaling; Antigen processing: Ubiquitination & Proteasome degradation; Activation of NF-kappaB in B cells; Oxygen-dependent proline hydroxylation of Hypoxia-inducible Factor Alpha; Cross-presentation of soluble exogenous antigens (endosomes); SCF-beta-TrCP mediated degradation of Emi1; APC/C:Cdc20 med…	63	1.121	0.992152	1.32385e+07	1.26042e+07	12.96	9.46	1.15976e+07	1.1812e+07	1.21899e+07	1.28361e+07	1.03e+07	9.89225e+06	6.85544e+06	1.07989e+07	1.16659e+07	1.06562e+07	1.01013e+07	1.10066e+07	7.49562e+06	9.34783e+06	3.6401e+06	4.16844e+06	7.79105e+06
High	Master Protein	O75832	26S proteasome non-ATPase regulatory subunit 10 [OS=Homo sapiens]	0	Homo sapiens (SwissProt TaxID=9606)	184.487	66	14	279	14	226	24.4	6.1	1006.3	14	cell organization and biogenesis;other biological processes	cytosol;cytoskeleton;nucleus;other cell component	other molecular function	Pf12796	5716	PSMD10	hsa:5716; O75832; Q5U0B2; Q8IZK9	ENSG00000101843	Proteasome degradation; Parkin-ubiquitin proteasomal system pathway	FCERI mediated NF-kB activation; Downstream TCR signaling; Antigen processing: Ubiquitination & Proteasome degradation; Activation of NF-kappaB in B cells; Oxygen-dependent proline hydroxylation of Hypoxia-inducible Factor Alpha; ER-Phagosome pathway; Cross-presentation of soluble exogenous antigens (endosomes); SCF-beta-TrCP mediated degradation of Emi1; APC/C:Cdc20 mediated degradation of Secur…	60	1.133	0.999159	4.41981e+06	5.11808e+06	19.63	7.35	3.00192e+06	2.77233e+06	3.18762e+06	2.86146e+06	3.73726e+06	4.45902e+06	3.60508e+06	4.16231e+06	4.29823e+06	3.97469e+06	4.44768e+06	4.43264e+06	2.77415e+06	3.60769e+06	1.30861e+06	1.51466e+06	3.69405e+06
High	Master Protein	O00231	26S proteasome non-ATPase regulatory subunit 11 [OS=Homo sapiens]	0	Homo sapiens (SwissProt TaxID=9606)	270.884	76	30	513	30	422	47.4	6.48	1538.31	30	cell organization and biogenesis;protein metabolism;other metabolic processes;other biological processes	non-structural extracellular;cytosol;nucleus;other cell component	other molecular function	Pf01399, Pf18055, Pf18503	5717	PSMD11	A8K3I7; E1P663; hsa:5717; O00231; O00495; Q53FT5	ENSG00000108671	Proteasome degradation; Parkin-ubiquitin proteasomal system pathway; VEGFA-VEGFR2 signaling pathway	Separation of Sister Chromatids; FCERI mediated NF-kB activation; Downstream TCR signaling; Antigen processing: Ubiquitination & Proteasome degradation; Activation of NF-kappaB in B cells; Oxygen-dependent proline hydroxylation of Hypoxia-inducible Factor Alpha; ER-Phagosome pathway; Cross-presentation of soluble exogenous antigens (endosomes); SCF-beta-TrCP mediated degradation of Emi1; APC/C:Cd…	62	0.908	0.999684	1.29166e+07	1.14883e+07	8.59	5.18	1.21819e+07	1.18058e+07	1.31211e+07	1.34324e+07	9.32037e+06	8.94431e+06	8.44678e+06	9.23033e+06	1.3144e+07	1.20655e+07	1.29418e+07	1.23799e+07	5.62859e+06	6.65912e+06	2.83515e+06	3.27277e+06	8.09853e+06
High	Master Protein	O00232-1	26s proteasome non-atpase regulatory subunit 12 [OS=Homo sapiens]	0	Homo sapiens (SwissProt TaxID=9606)	145.274	42	15	128	15	456	52.9	7.65	314.41	15	protein metabolism;other metabolic processes	non-structural extracellular;cytosol;nucleus;other cell component		Pf01399, Pf18098	100584781; 101018302; 103243162; 104675424; 105469034; 105517795; 105553193; 105599325; 454836; 5718; 718756	PSMD12	A0A0D9QVY1; A0A0S2Z489; A0A2I3HX67; A0A2I3MHT1; A0A2J8KKH9; A0A2J8V036; A0A2K5IAS2; A0A2K5LZ46; A0A2K5V3V8; A0A2K5Z0Z6; A0A2K6BZT2; A0A2K6RAF5; A0A6D2Y3K5; A0A8C9GT33; A0A8D2G7G3; A0A8I3B248; A6NP15; caty:105599325; csab:103243162; F6UPI2; H2NUI3; hsa:5718; K7A685; K7AJM3; mcc:718756; nle:100584781; O00232; ptr:454836; Q53HA2; Q6P053; rro:104675424	ENSCANG00000030312; ENSCATG00000032968; ENSCSAG00000004164; ENSG00000197170; ENSMFAG00000032701; ENSMLEG00000034943; ENSMMUG00000002132; ENSMNEG00000032475; ENSNLEG00000001265; ENSPANG00000020562; ENSPPYG00000008565; ENSPTEG00000006784; ENSRROG00000042400; ENSTGEG00000025396	Proteasome degradation; Alzheimer's disease and miRNA effects; Parkin-ubiquitin proteasomal system pathway; Ciliary landscape; Alzheimer's disease	Separation of Sister Chromatids; The role of GTSE1 in G2/M progression after G2 checkpoint; Activation of NF-kappaB in B cells; FCERI mediated NF-kB activation; Downstream TCR signaling; Antigen processing: Ubiquitination & Proteasome degradation; Oxygen-dependent proline hydroxylation of Hypoxia-inducible Factor Alpha; ER-Phagosome pathway; Cross-presentation of soluble exogenous antigens (endos…	64	1.339	0.989471	1.56694e+06	2.29172e+06	14.12	49.42	1.4418e+06	827821	1.39306e+06	1.19023e+06	1.02163e+06	1.04498e+06	1.10338e+06	1.24687e+06	1.59959e+06	1.51561e+06	1.74354e+06	1.51181e+06	300322	424552	201005	174461	1.67343e+06
High	Master Protein	Q9UNM6	26S proteasome non-ATPase regulatory subunit 13 [OS=Homo sapiens]	0	Homo sapiens (SwissProt TaxID=9606)	251.211	73	27	513	27	376	42.9	5.81	1471.24	27	cell cycle OR cell proliferation;cell organization and biogenesis;protein metabolism;other metabolic processes	non-structural extracellular;cytosol;nucleus;other cell component	other molecular function	Pf01399	5719	PSMD13	B3KT15; hsa:5719; O75831; Q53XU2; Q9UNM6; Q9UNV3	ENSG00000185627	Proteasome degradation; Alzheimer's disease and miRNA effects; Parkin-ubiquitin proteasomal system pathway; Ciliary landscape; Alzheimer's disease	FCERI mediated NF-kB activation; Downstream TCR signaling; Antigen processing: Ubiquitination & Proteasome degradation; Activation of NF-kappaB in B cells; Oxygen-dependent proline hydroxylation of Hypoxia-inducible Factor Alpha; ER-Phagosome pathway; Cross-presentation of soluble exogenous antigens (endosomes); SCF-beta-TrCP mediated degradation of Emi1; APC/C:Cdc20 mediated degradation of Secur…	64	1.327	0.989471	9.08009e+06	1.34091e+07	14.16	7.65	9.15264e+06	1.01284e+07	8.92665e+06	8.23724e+06	7.04938e+06	6.67644e+06	6.32743e+06	7.1581e+06	8.17264e+06	7.79722e+06	8.12883e+06	7.99876e+06	8.00878e+06	9.46707e+06	3.66979e+06	4.24569e+06	8.92658e+06
High	Master Protein	O00487	26S proteasome non-ATPase regulatory subunit 14 [OS=Homo sapiens]	0	Homo sapiens (SwissProt TaxID=9606)	136.961	52	10	219	10	310	34.6	6.52	665.3	10	protein metabolism;DNA metabolism;other metabolic processes;stress response;other biological processes	non-structural extracellular;cytosol;nucleus;other cell component	enzyme regulator activity;other molecular function	Pf01398, Pf13012	10213	PSMD14	B3KNW2; hsa:10213; O00176; O00487	ENSG00000115233	Alzheimer's disease and miRNA effects; Parkin-ubiquitin proteasomal system pathway; Alzheimer's disease	Antigen processing: Ubiquitination & Proteasome degradation; FCERI mediated NF-kB activation; Downstream TCR signaling; Activation of NF-kappaB in B cells; Oxygen-dependent proline hydroxylation of Hypoxia-inducible Factor Alpha; ER-Phagosome pathway; Cross-presentation of soluble exogenous antigens (endosomes); SCF-beta-TrCP mediated degradation of Emi1; APC/C:Cdc20 mediated degradation of Secur…	63	1.353	0.989471	2.59359e+06	3.49118e+06	23.57	13.44	1.39283e+06	1.41319e+06	1.5421e+06	1.52552e+06	2.21802e+06	2.18485e+06	2.1253e+06	2.41771e+06	2.65629e+06	2.53955e+06	2.44909e+06	2.47185e+06	2.14512e+06	2.451e+06	734177	896278	2.93678e+06
High	Master Protein	Q13200	26S proteasome non-ATPase regulatory subunit 2 [OS=Homo sapiens]	0	Homo sapiens (SwissProt TaxID=9606)	725.771	75	52	1091	52	908	100.1	5.2	3609.21	52	protein metabolism;other metabolic processes;other biological processes	non-structural extracellular;cytosol;nucleus;other cell component	enzyme regulator activity	Pf01851, Pf17781, Pf18051	5708	PSMD2	B4DX07; B4DXY1; E7EW34; E9PCS3; hsa:5708; Q12932; Q13200; Q15321; Q53XQ4; Q96I12	ENSG00000175166	Proteasome degradation; Alzheimer's disease and miRNA effects; TNF-alpha signaling pathway; Parkin-ubiquitin proteasomal system pathway; Alzheimer's disease	ER-Phagosome pathway; Neutrophil degranulation; FCERI mediated NF-kB activation; Downstream TCR signaling; Antigen processing: Ubiquitination & Proteasome degradation; Activation of NF-kappaB in B cells; Oxygen-dependent proline hydroxylation of Hypoxia-inducible Factor Alpha; Cross-presentation of soluble exogenous antigens (endosomes); SCF-beta-TrCP mediated degradation of Emi1; APC/C:Cdc20 med…	64	1.023	0.999897	1.99605e+07	1.99441e+07	6.8	11.4	1.58085e+07	1.59507e+07	1.83505e+07	1.99448e+07	1.41163e+07	1.43184e+07	1.19568e+07	1.40879e+07	2.03261e+07	1.99967e+07	2.09821e+07	2.01697e+07	1.21162e+07	1.49721e+07	5.62761e+06	6.522e+06	1.30513e+07
High	Master Protein	O43242	26S proteasome non-ATPase regulatory subunit 3 [OS=Homo sapiens]	0	Homo sapiens (SwissProt TaxID=9606)	87.419	21	8	72	8	534	60.9	8.44	205.82	8	protein metabolism;other metabolic processes;other biological processes	non-structural extracellular;cytosol;nucleus;other cell component	enzyme regulator activity	Pf01399, Pf08375	5709	PSMD3	B3KMW9; B4DT72; hsa:5709; O43242; Q96EI2; Q9BQA4	ENSG00000108344	Proteasome degradation; Alzheimer's disease and miRNA effects; Parkin-ubiquitin proteasomal system pathway; Alzheimer's disease	FCERI mediated NF-kB activation; Downstream TCR signaling; Antigen processing: Ubiquitination & Proteasome degradation; Activation of NF-kappaB in B cells; Oxygen-dependent proline hydroxylation of Hypoxia-inducible Factor Alpha; ER-Phagosome pathway; Cross-presentation of soluble exogenous antigens (endosomes); SCF-beta-TrCP mediated degradation of Emi1; APC/C:Cdc20 mediated degradation of Secur…	63	1.504	0.989471	659218	1.05178e+06	36.86	61.99	495632	691200	634147	569207	296192	335713	211377	345497	894742	915814	1.03413e+06	903597	190896	56750.3	62210.9	27630.2	669024
High	Master Protein	P55036-1	26S proteasome non-ATPase regulatory subunit 4 [OS=Homo sapiens]	0	Homo sapiens (SwissProt TaxID=9606)	184.656	48	15	286	15	377	40.7	4.79	1109.61	15	protein metabolism;other metabolic processes	cytosol;nucleus;other cell component	other molecular function	Pf02809, Pf13519	100192399; 101330212; 102987409; 5710	PSMD4	A0A2J8JJI4; A0A2K6RM44; A0A2U3V2E7; A0A2Y9FTU7; A0A2Y9MCA1; A0A341CV62; A0A6D2YAS5; B0KWB9; D3DV16; H2PZY5; H9EN56; hsa:5710; P55036; ptr:100192399; Q5VWC5; Q9NS92	ENSDLEG00000011513; ENSG00000159352; ENSPTRG00000013893; ENSRROG00000044190	Proteasome degradation; Alzheimer's disease and miRNA effects; Parkin-ubiquitin proteasomal system pathway; VEGFA-VEGFR2 signaling pathway; Alzheimer's disease; ID signaling pathway	ER-Phagosome pathway; FCERI mediated NF-kB activation; Downstream TCR signaling; Antigen processing: Ubiquitination & Proteasome degradation; Activation of NF-kappaB in B cells; Oxygen-dependent proline hydroxylation of Hypoxia-inducible Factor Alpha; Cross-presentation of soluble exogenous antigens (endosomes); SCF-beta-TrCP mediated degradation of Emi1; APC/C:Cdc20 mediated degradation of Secur…	64	0.993	0.999897	6.27271e+06	6.49605e+06	11.67	5.43	4.59535e+06	4.37173e+06	4.97542e+06	4.98723e+06	5.44606e+06	5.20375e+06	5.05821e+06	5.64034e+06	6.3484e+06	5.8824e+06	6.09917e+06	6.14014e+06	3.36713e+06	4.52878e+06	1.64662e+06	2.10496e+06	4.75963e+06
High	Master Protein	Q16401	26S proteasome non-ATPase regulatory subunit 5 [OS=Homo sapiens]	0	Homo sapiens (SwissProt TaxID=9606)	180.094	56	21	220	21	504	56.2	5.48	614.46	21	cell organization and biogenesis	cytosol;nucleus;other cell component		Pf10508	5711	PSMD5	B4DZM8; hsa:5711; Q15045; Q16401; Q4VXG8	ENSG00000095261	Proteasome degradation; Parkin-ubiquitin proteasomal system pathway	FCERI mediated NF-kB activation; Downstream TCR signaling; Antigen processing: Ubiquitination & Proteasome degradation; Activation of NF-kappaB in B cells; Oxygen-dependent proline hydroxylation of Hypoxia-inducible Factor Alpha; ER-Phagosome pathway; Cross-presentation of soluble exogenous antigens (endosomes); SCF-beta-TrCP mediated degradation of Emi1; APC/C:Cdc20 mediated degradation of Secur…	60	0.932	0.999684	3.07322e+06	2.89183e+06	17.08	18.92	3.39104e+06	3.03023e+06	3.72993e+06	3.73822e+06	2.35342e+06	2.04449e+06	1.88876e+06	2.33357e+06	2.75731e+06	2.96268e+06	2.97668e+06	2.88446e+06	1.6481e+06	2.33088e+06	932070	1.09545e+06	1.63202e+06
High	Master Protein	Q15008	26S proteasome non-ATPase regulatory subunit 6 [OS=Homo sapiens]	0	Homo sapiens (SwissProt TaxID=9606)	55.258	23	8	73	8	389	45.5	5.62	266.39	8	protein metabolism;other metabolic processes;other biological processes	non-structural extracellular;cytosol;nucleus;other cell component	enzyme regulator activity	Pf01399, Pf10602	9861	PSMD6	A8K2E0; E9PHI9; hsa:9861; Q15008; Q6UV22	ENSG00000163636	Proteasome degradation; Alzheimer's disease and miRNA effects; Parkin-ubiquitin proteasomal system pathway; Alzheimer's disease	Neutrophil degranulation; FCERI mediated NF-kB activation; Downstream TCR signaling; Antigen processing: Ubiquitination & Proteasome degradation; Activation of NF-kappaB in B cells; Oxygen-dependent proline hydroxylation of Hypoxia-inducible Factor Alpha; ER-Phagosome pathway; Cross-presentation of soluble exogenous antigens (endosomes); SCF-beta-TrCP mediated degradation of Emi1; APC/C:Cdc20 med…	63	1.355	0.989471	951201	805451	60.5	63.34	2.11152e+06	1.20296e+06	1.32345e+06	1.16239e+06	303234	349676	492063	331723	682069	639582	1.84599e+06	1.44581e+06	357110	430286	147755	76274.8	628324
High	Master Protein	P51665	26S proteasome non-ATPase regulatory subunit 7 [OS=Homo sapiens]	0	Homo sapiens (SwissProt TaxID=9606)	215.966	61	15	381	15	324	37	6.77	1323.81	15	protein metabolism;other metabolic processes	non-structural extracellular;cytosol;nucleus;other cell component	other molecular function	Pf01398, Pf13012	5713	PSMD7	D3DWS9; hsa:5713; P51665; Q6PKI2; Q96E97	ENSG00000103035	Proteasome degradation; Alzheimer's disease and miRNA effects; Parkin-ubiquitin proteasomal system pathway; Ciliary landscape; Alzheimer's disease	Separation of Sister Chromatids; The role of GTSE1 in G2/M progression after G2 checkpoint; Activation of NF-kappaB in B cells; FCERI mediated NF-kB activation; Downstream TCR signaling; Antigen processing: Ubiquitination & Proteasome degradation; Oxygen-dependent proline hydroxylation of Hypoxia-inducible Factor Alpha; ER-Phagosome pathway; Cross-presentation of soluble exogenous antigens (endos…	64	1.162	0.989471	5.91614e+06	6.87173e+06	9.75	5.78	5.31884e+06	5.26418e+06	5.77498e+06	5.69821e+06	4.31335e+06	4.47387e+06	4.09673e+06	4.61935e+06	4.9079e+06	5.00749e+06	4.8933e+06	5.18494e+06	3.84737e+06	4.69574e+06	1.94066e+06	2.09197e+06	4.80166e+06
High	Master Protein	P48556	26S proteasome non-ATPase regulatory subunit 8 [OS=Homo sapiens]	0	Homo sapiens (SwissProt TaxID=9606)	98.265	48	14	227	14	350	39.6	9.7	613.34	14	protein metabolism;other metabolic processes	cytosol;nucleus;other cell component		Pf10075	5714	PSMD8	B4DX18; hsa:5714; P48556; Q6P1L7	ENSG00000099341	Proteasome degradation; Alzheimer's disease and miRNA effects; Parkin-ubiquitin proteasomal system pathway; Ciliary landscape; Alzheimer's disease	Separation of Sister Chromatids; The role of GTSE1 in G2/M progression after G2 checkpoint; Antigen processing: Ubiquitination & Proteasome degradation; APC/C:Cdc20 mediated degradation of Securin; APC/C:Cdh1 mediated degradation of Cdc20 and other APC/C:Cdh1 targeted proteins in late mitosis/early G1; Cdc20:Phospho-APC/C mediated degradation of Cyclin A; CDK-mediated phosphorylation and removal …	63	1.371	0.989471	5.25894e+06	6.95699e+06	11.27	13.97	4.34211e+06	4.37545e+06	5.31805e+06	5.35577e+06	4.21019e+06	3.95413e+06	3.49396e+06	4.10269e+06	4.61024e+06	4.07787e+06	4.06977e+06	4.48016e+06	4.73475e+06	5.88686e+06	2.18909e+06	2.34164e+06	4.98571e+06
High	Master Protein	O00233-1	26S proteasome non-ATPase regulatory subunit 9 [OS=Homo sapiens]	0	Homo sapiens (SwissProt TaxID=9606)	79.102	47	10	168	10	223	24.7	6.95	423.21	10	cell organization and biogenesis;protein metabolism;other metabolic processes;other biological processes	cytosol;nucleus;other cell component	other molecular function	Pf02163, Pf17820, Pf18265	5715	PSMD9	B2RD35; G3V1Q6; hsa:5715; O00233; Q9BQ42	ENSG00000110801	Proteasome degradation; Alzheimer's disease and miRNA effects; Parkin-ubiquitin proteasomal system pathway; Alzheimer's disease	ER-Phagosome pathway; FCERI mediated NF-kB activation; Downstream TCR signaling; Antigen processing: Ubiquitination & Proteasome degradation; Activation of NF-kappaB in B cells; Oxygen-dependent proline hydroxylation of Hypoxia-inducible Factor Alpha; Cross-presentation of soluble exogenous antigens (endosomes); SCF-beta-TrCP mediated degradation of Emi1; APC/C:Cdc20 mediated degradation of Secur…	62	0.933	0.999684	3.19664e+06	2.86094e+06	14.63	14.22	3.36689e+06	3157828	3.69222e+06	3.44322e+06	2.55651e+06	2.38744e+06	2.2413e+06	2.41489e+06	3.02716e+06	2.60969e+06	2.67509e+06	2.93622e+06	1.62321e+06	2.3711e+06	962162	1.04624e+06	1.94733e+06
High	Master Protein	P62333	26S proteasome regulatory subunit 10B [OS=Homo sapiens]	0	Homo sapiens (SwissProt TaxID=9606)	250.936	75	30	540	30	389	44.1	7.49	1609.28	30	protein metabolism;other metabolic processes;stress response;other biological processes	cytosol;nucleus;other cell component	other molecular function	Pf00004, Pf16450, Pf17862	5706	PSMC6	B2R975; hsa:5706; P49719; P62333; Q6IBU3; Q92524	ENSG00000100519	Proteasome degradation; Alzheimer's disease and miRNA effects; Parkin-ubiquitin proteasomal system pathway; Ciliary landscape; Alzheimer's disease	Separation of Sister Chromatids; The role of GTSE1 in G2/M progression after G2 checkpoint; Activation of NF-kappaB in B cells; FCERI mediated NF-kB activation; Downstream TCR signaling; Antigen processing: Ubiquitination & Proteasome degradation; Oxygen-dependent proline hydroxylation of Hypoxia-inducible Factor Alpha; ER-Phagosome pathway; Cross-presentation of soluble exogenous antigens (endos…	63	1.071	0.999684	1.25631e+07	1.37784e+07	6.11	5.5	9.47153e+06	1.0239e+07	1.05646e+07	1.08671e+07	9.99068e+06	1.03419e+07	9.44482e+06	1.0476e+07	1.26893e+07	1.18759e+07	1.17187e+07	1.21773e+07	7.41541e+06	8.93882e+06	3.62292e+06	4.00063e+06	8.85879e+06
High	Master Protein	P62191	26S proteasome regulatory subunit 4 [OS=Homo sapiens]	0	Homo sapiens (SwissProt TaxID=9606)	306.887	69	31	560	29	440	49.2	6.21	1889.94	31	protein metabolism;other metabolic processes;other biological processes	cytosol;nucleus;other cell component	other molecular function	Pf00004, Pf16450, Pf17862	5700	PSMC1	B4DR63; hsa:5700; P49014; P62191; Q03527; Q6IAW0; Q6NW36; Q96AZ3	ENSG00000100764	Proteasome degradation; Alzheimer's disease and miRNA effects; Parkin-ubiquitin proteasomal system pathway; Alzheimer's disease	FCERI mediated NF-kB activation; Downstream TCR signaling; Antigen processing: Ubiquitination & Proteasome degradation; Activation of NF-kappaB in B cells; Oxygen-dependent proline hydroxylation of Hypoxia-inducible Factor Alpha; ER-Phagosome pathway; Cross-presentation of soluble exogenous antigens (endosomes); SCF-beta-TrCP mediated degradation of Emi1; APC/C:Cdc20 mediated degradation of Secur…	63	1.035	0.999684	1.08442e+07	1.18836e+07	8.71	21.25	8.93197e+06	8.79946e+06	1.00554e+07	9.91266e+06	6.64439e+06	7.14304e+06	6.29765e+06	7.25961e+06	1.10834e+07	1.07521e+07	1.04885e+07	1.08456e+07	7.41722e+06	9.45031e+06	3.96395e+06	4.16067e+06	6.40841e+06
High	Master Protein	P17980	26S proteasome regulatory subunit 6A [OS=Homo sapiens]	0	Homo sapiens (SwissProt TaxID=9606)	313.127	74	29	581	29	439	49.2	5.24	1808.3	29	protein metabolism;other metabolic processes;other biological processes	non-structural extracellular;cytosol;nucleus;other cell component	other molecular function	Pf00004, Pf16450, Pf17862	5702	PSMC3	B2R8V1; hsa:5702; P17980; Q3B757; Q3B865; Q53HU5; Q6GPG8; Q6IBS1; Q96HD3	ENSG00000165916	Proteasome degradation; Alzheimer's disease and miRNA effects; Parkin-ubiquitin proteasomal system pathway; Alzheimer's disease	Separation of Sister Chromatids; The role of GTSE1 in G2/M progression after G2 checkpoint; Neutrophil degranulation; Antigen processing: Ubiquitination & Proteasome degradation; APC/C:Cdc20 mediated degradation of Securin; APC/C:Cdh1 mediated degradation of Cdc20 and other APC/C:Cdh1 targeted proteins in late mitosis/early G1; Cdc20:Phospho-APC/C mediated degradation of Cyclin A; CDK-mediated ph…	63	1.208	0.989471	9.53607e+06	1.17574e+07	9.77	2.81	7.81989e+06	6.32843e+06	7.1512e+06	7.27665e+06	7.56264e+06	7.67194e+06	7.10472e+06	7.66723e+06	9.80239e+06	9.00551e+06	8.93025e+06	9.28198e+06	6.26021e+06	7.76757e+06	3.02052e+06	3.34733e+06	8.34393e+06
High	Master Protein	P43686	26S proteasome regulatory subunit 6B [OS=Homo sapiens]	0	Homo sapiens (SwissProt TaxID=9606)	622.556	94	43	1069	42	418	47.3	5.21	3835.6	43	protein metabolism;other metabolic processes;developmental processes;other biological processes	cytosol;nucleus;other cell component	other molecular function	Pf00004, Pf16450, Pf17862	5704	PSMC4	hsa:5704; P43686; Q96FV5; Q9UBM3; Q9UEX3	ENSG00000013275; ENSG00000281221	Proteasome degradation; Alzheimer's disease and miRNA effects; Parkin-ubiquitin proteasomal system pathway; Ciliary landscape; Alzheimer's disease	Antigen processing: Ubiquitination & Proteasome degradation; FCERI mediated NF-kB activation; Downstream TCR signaling; Activation of NF-kappaB in B cells; Oxygen-dependent proline hydroxylation of Hypoxia-inducible Factor Alpha; ER-Phagosome pathway; Cross-presentation of soluble exogenous antigens (endosomes); SCF-beta-TrCP mediated degradation of Emi1; APC/C:Cdc20 mediated degradation of Secur…	63	2.091	0.122375	2.31563e+07	5.19094e+07	8.19	8.16	1.70421e+07	1.85607e+07	2.07591e+07	1.99592e+07	2.01785e+07	1.98267e+07	1.81465e+07	2.01799e+07	2.30365e+07	2.22719e+07	2.32355e+07	2.23887e+07	2.27956e+07	2.87238e+07	1.14989e+07	1.28701e+07	3.74774e+07
High	Master Protein	P35998	26S proteasome regulatory subunit 7 [OS=Homo sapiens]	0	Homo sapiens (SwissProt TaxID=9606)	319.786	71	34	483	34	433	48.6	5.95	1592.35	34	protein metabolism;other metabolic processes;other biological processes	non-structural extracellular;cytosol;nucleus;other cell component	other molecular function	Pf00004, Pf17862	5701	PSMC2	A4D0Q1; B7Z5E2; hsa:5701; P35998; Q3LIA5; Q9UDI3	ENSG00000161057	Proteasome degradation; Alzheimer's disease and miRNA effects; Parkin-ubiquitin proteasomal system pathway; Alzheimer's disease	Separation of Sister Chromatids; The role of GTSE1 in G2/M progression after G2 checkpoint; Neutrophil degranulation; Antigen processing: Ubiquitination & Proteasome degradation; APC/C:Cdc20 mediated degradation of Securin; APC/C:Cdh1 mediated degradation of Cdc20 and other APC/C:Cdh1 targeted proteins in late mitosis/early G1; Cdc20:Phospho-APC/C mediated degradation of Cyclin A; CDK-mediated ph…	63	1.134	0.989471	9.35615e+06	1.20107e+07	15.61	10.63	8.18719e+06	9.01436e+06	1.07308e+07	9.83199e+06	6.08917e+06	5.50293e+06	5.15915e+06	6.11285e+06	9.68288e+06	8.84563e+06	9.24049e+06	8.96811e+06	6.34085e+06	7.85953e+06	3.24257e+06	3.53264e+06	7.2098e+06
High	Master Protein	P62195-1	26S proteasome regulatory subunit 8 [OS=Homo sapiens]	0	Homo sapiens (SwissProt TaxID=9606)	267.825	71	24	424	22	406	45.6	7.55	1437.38	24	protein metabolism;DNA metabolism;other metabolic processes;other biological processes	cytosol;nucleus;other cell component	signal transduction activity or receptor binding;other molecular function	Pf00004, Pf16450, Pf17862	100026270; 100053987; 100174487; 100349785; 100392176; 100471784; 100587421; 100717173; 100943523; 100969119; 101097360; 101153929; 101323348; 101353736; 101372591; 101592900; 101671803; 101710432; 101865051; 101974206; 102536304; 102740490; 102983885; 103018659; 103076910; 103243218; 104675461; 104857064; 105000499; 105297724; 105483033; 105515976; 105551722; 105590742; 105711219; 105998528; 107…	LOC101353736; LOC111158036; LOC112837724; Psmc5; PSMC5	A0A091CM57; A0A096P6G2; A0A0D9QV99; A0A0P6K8J3; A0A140VJS3; A0A1S3GKE8; A0A250YHH6; A0A2J8QYE7; A0A2K5DX90; A0A2K5K9M9; A0A2K5M5J4; A0A2K5XQ65; A0A2K6CPA4; A0A2K6GCC6; A0A2K6KH54; A0A2K6RIQ0; A0A2R9CJA5; A0A2U3V525; A0A2U3WBU5; A0A2U3Y1V0; A0A2Y9DGQ5; A0A2Y9EL16; A0A2Y9G568; A0A2Y9KNJ5; A0A2Y9PG79; A0A340X5J6; A0A341CNX4; A0A383ZLR1; A0A3Q2LJS3; A0A3Q7QHT8; A0A3Q7SGD1; A0A480W4X5; A0A4U1FC23; A0A…	ENSAMEG00000003120; ENSANAG00000030509; ENSBGRG00000013405; ENSBIXG00000015230; ENSBIXG00005019652; ENSBMSG00010014695; ENSBTAG00000021061; ENSCAFG00020026629; ENSCAFG00030013865; ENSCAFG00040017209; ENSCANG00000042565; ENSCATG00000033908; ENSCCNG00000029558; ENSCJAG00000019558; ENSCLAG00000013231; ENSCPOG00000011376; ENSCSAG00000003923; ENSCWAG00000009262; ENSDLEG00000006260; ENSECAG00000023185;…	Proteasome degradation; Proteasome degradation; Alzheimer's disease and miRNA effects; Parkin-ubiquitin proteasomal system pathway; Pregnane X receptor pathway; Nuclear receptors meta-pathway; Proteasome degradation; Parkin-ubiquitin proteasomal system pathway; Alzheimer's disease; Proteasome degradation	AUF1 (hnRNP D0) binds and destabilizes mRNA; FCERI mediated NF-kB activation; Downstream TCR signaling; Antigen processing: Ubiquitination & Proteasome degradation; Activation of NF-kappaB in B cells; Oxygen-dependent proline hydroxylation of Hypoxia-inducible Factor Alpha; ER-Phagosome pathway; Cross-presentation of soluble exogenous antigens (endosomes); SCF-beta-TrCP mediated degradation of Em…	206	1.085	0.999684	6.83769e+06	7.41275e+06	26.58	52.37	5.42878e+06	5.23687e+06	5.88676e+06	5.89736e+06	8.20197e+06	5.06894e+06	4.44871e+06	5.39381e+06	1.18157e+07	9.97542e+06	9.99345e+06	1.05729e+07	3.42572e+06	3.96926e+06	1.41415e+06	1.58995e+06	5.46664e+06
High	Master Protein	Q13442	28 kDa heat- and acid-stable phosphoprotein [OS=Homo sapiens]	0	Homo sapiens (SwissProt TaxID=9606)	63.607	30	7	149	7	181	20.6	8.87	468.11	7	signal transduction	non-structural extracellular;plasma membrane;other membranes;cytosol;other cell component		Pf10252	11333	PDAP1	D6W5S5; hsa:11333; Q13442; Q92906	ENSG00000106244		Neutrophil degranulation	1	0.886	0.989471	4.0572e+06	3.65984e+06	8.55	13.09	2.97874e+06	2.82188e+06	3.32172e+06	3.3956e+06	3.05493e+06	3.07949e+06	2.62078e+06	3.33923e+06	4.28376e+06	3.97086e+06	4.16546e+06	4.48607e+06	2.05704e+06	2.46526e+06	1.02099e+06	1.06391e+06	2.13787e+06
High	Master Protein	O15235	28S ribosomal protein S12, mitochondrial [OS=Homo sapiens]	0	Homo sapiens (SwissProt TaxID=9606)	48.773	50	5	33	5	138	15.2	10.29	93.68	5	protein metabolism;other metabolic processes	other membranes;mitochondrion;translational apparatus	other molecular function	Pf00164	6183	MRPS12	hsa:6183; O15235; Q53X98	ENSG00000128626; ENSG00000283018		Mitochondrial translation initiation; Mitochondrial translation elongation; Mitochondrial translation termination	3	1.18	0.999684	465006	357421	63.69	55.59	575527	671120	846817	684604	70972.2	118461	232615	16800.1	379188	289537	575111	556169	183564	379683	48694.2	65341.5	115710
High	Master Protein	Q9Y3D3	28S ribosomal protein S16, mitochondrial [OS=Homo sapiens]	0.003	Homo sapiens (SwissProt TaxID=9606)	4.489	12	2	5	2	137	15.3	9.5	7.38	2	protein metabolism;other metabolic processes	other membranes;cytosol;mitochondrion;translational apparatus	other molecular function	Pf00886	51021	MRPS16	B4E032; hsa:51021; Q96Q60; Q9Y3D3	ENSG00000182180		Mitochondrial translation initiation; Mitochondrial translation elongation; Mitochondrial translation termination	3	0.924	0.999684	371038	272342	15.49	43.28	441998	261094	364901	289168	289934	278516	270570	289055	324959	368535	350164	354734		109554			141241
High	Master Protein	Q9Y2R5	28S ribosomal protein S17, mitochondrial [OS=Homo sapiens]	0	Homo sapiens (SwissProt TaxID=9606)	21.049	38	2	5	2	130	14.5	9.85	16.96	2	protein metabolism;other metabolic processes	other membranes;mitochondrion;translational apparatus	nucleic acid binding activity	Pf00366	51373	MRPS17	hsa:51373; Q86X15; Q9Y2R5	ENSG00000239789		Mitochondrial translation initiation; Mitochondrial translation elongation; Mitochondrial translation termination	3	0.669	0.989471	216612	74680.2	33.22	5.33	180286	111349	196472	205523						90236.2
High	Master Protein	Q9Y676	28S ribosomal protein S18b, mitochondrial [OS=Homo sapiens]	0	Homo sapiens (SwissProt TaxID=9606)	23.194	25	3	15	3	258	29.4	9.38	51.79	3	protein metabolism;other metabolic processes	other membranes;mitochondrion;translational apparatus;nucleus;other cell component	other molecular function	Pf01084	28973	MRPS18B	A6NDQ0; hsa:28973; Q659G4; Q9BS27; Q9Y676	ENSG00000203624; ENSG00000204568; ENSG00000223775; ENSG00000226111; ENSG00000227420; ENSG00000229861; ENSG00000233813		Mitochondrial translation initiation; Mitochondrial translation elongation; Mitochondrial translation termination	3	0.205	0.000723797	83450.6	17132.2	16.18		92167.6	78790.3	85308.9	89556.4	56056.4	63303.4	50143.8	55871.3	74057.9	80747.4		69575.4
High	Master Protein	Q9Y399	28S ribosomal protein S2, mitochondrial [OS=Homo sapiens]	0	Homo sapiens (SwissProt TaxID=9606)	18.561	23	3	13	3	296	33.2	9.26	25.3	3	cell organization and biogenesis;protein metabolism;other metabolic processes	other membranes;mitochondrion;translational apparatus	other molecular function	Pf00318	51116	MRPS2	hsa:51116; Q5T899; Q9BSQ4; Q9Y399	ENSG00000122140		Mitochondrial translation initiation; Mitochondrial translation elongation; Mitochondrial translation termination	3	0.292	0.0114139	321275	56921.4	14.62	14.1	253657	254464	277898	294464	241843	229150	235126	216260	392507	390312	423684	388880	31423
High	Master Protein	P82650	28S ribosomal protein S22, mitochondrial [OS=Homo sapiens]	0	Homo sapiens (SwissProt TaxID=9606)	63.608	39	9	37	9	360	41.3	7.9	95.46	9	protein metabolism;other metabolic processes	other membranes;mitochondrion;translational apparatus	other molecular function	Pf10245	56945	MRPS22	hsa:56945; P82650; Q9H3I1	ENSG00000175110		Mitochondrial translation initiation; Mitochondrial translation elongation; Mitochondrial translation termination	3	0.378	0.0572859	1.00635e+06	186542	19.89	31.84	635965	742004	675419	561710	907856	904366	796362	877565	838254	979205	975191	988431	79834.6	157003	33142.1	92668.2	194228
High	Master Protein	Q9Y3D9	28S ribosomal protein S23, mitochondrial [OS=Homo sapiens]	0	Homo sapiens (SwissProt TaxID=9606)	15.641	24	4	24	4	190	21.8	8.9	45.33	4	protein metabolism;other metabolic processes	other membranes;mitochondrion;translational apparatus;nucleus	other molecular function	Pf10484	51649	MRPS23	B2R6V3; hsa:51649; Q96Q24; Q9BWH8; Q9P053; Q9Y3D9	ENSG00000181610		Mitochondrial translation initiation; Mitochondrial translation elongation; Mitochondrial translation termination	3	0.377	0.0745356	499815	137213	27.78	52.38	579129	617764	661627	692945	372687	395598	250002	383063	338103	481038	440526	435548		81723.4		12481.8	52553.7
High	Master Protein	P82663	28S ribosomal protein S25, mitochondrial [OS=Homo sapiens]	0.002	Homo sapiens (SwissProt TaxID=9606)	5.653	13	2	8	2	173	20.1	8.82	0	2	protein metabolism;other metabolic processes	other membranes;mitochondrion;translational apparatus	other molecular function	Pf05047	64432	MRPS25	B4DFJ5; B4DQG6; hsa:64432; P82663; Q9H7P5	ENSG00000131368		Mitochondrial translation elongation; Mitochondrial translation initiation; Mitochondrial translation termination	3	0.587	0.965724	43636.9	31245.9	46.02	37.15	70317.7	67286.1	52626.7	46995.5	26595.8	24694.6	25614.1	18113.1					16306.4	26556.4	9866.28	10146.8	11865.4
High	Master Protein	Q9BYN8	28S ribosomal protein S26, mitochondrial [OS=Homo sapiens]	0.004	Homo sapiens (SwissProt TaxID=9606)	4.137	13	2	4	2	205	24.2	10.39	4.31	2	protein metabolism;other metabolic processes	other membranes;mitochondrion;translational apparatus;nucleus		Pf14943	64949	MRPS26	hsa:64949; Q96Q58; Q9BYN8	ENSG00000125901		Mitochondrial translation initiation; Mitochondrial translation elongation; Mitochondrial translation termination	3	0.75	0.989471	139370	106083	40.02	13.85	233705	165026	133194	202237	78077.4	83919.5	76282.4	101969						68513.4	33227.1		79470.4
High	Master Protein	Q92552	28S ribosomal protein S27, mitochondrial [OS=Homo sapiens]	0	Homo sapiens (SwissProt TaxID=9606)	33.874	11	3	29	3	414	47.6	6.18	94.79	3	cell cycle OR cell proliferation;protein metabolism;other metabolic processes;other biological processes	other membranes;mitochondrion;translational apparatus;nucleus;other cell component	translation activity;nucleic acid binding activity	Pf10037	23107	MRPS27	B4DRT2; hsa:23107; Q6P1S1; Q92552	ENSG00000113048		Mitochondrial translation initiation; Mitochondrial translation elongation; Mitochondrial translation termination	3	0.328	0.0174946	355263	63505	20.16	37.46	305301	321013	354136	407678	235264	203542	288328	378591	296353	282192	265684	329969		31849.7	11498.2	11136.6	74824.3
High	Master Protein	Q9Y2Q9	28S ribosomal protein S28, mitochondrial [OS=Homo sapiens]	0	Homo sapiens (SwissProt TaxID=9606)	23.584	24	3	23	3	187	20.8	9.1	62.01	3	protein metabolism;other metabolic processes	other membranes;mitochondrion;translational apparatus		Pf10246	28957	MRPS28	B2RDZ7; hsa:28957; Q96Q21; Q9Y2Q9	ENSG00000147586		Mitochondrial translation initiation; Mitochondrial translation elongation; Mitochondrial translation termination	3	0.374	0.0573476	466317	111554	29.17	47.34	365876	428537	363878	445418	446078	468936	408519	459178	290515	249848	268687	377535	63176.2	63739	9844.49	28948.7	77226.3
High	Master Protein	P51398-1	28S ribosomal protein S29, mitochondrial [OS=Homo sapiens]	0	Homo sapiens (SwissProt TaxID=9606)	84.02	31	8	76	8	398	45.5	8.88	180.51	8	protein metabolism;other metabolic processes;signal transduction	other membranes;mitochondrion;translational apparatus;nucleus	other molecular function	Pf10236	7818	DAP3	B4DP59; B4DY62; E7EM60; hsa:7818; P51398; Q13044; Q68CT7; Q96Q20	ENSG00000132676		Mitochondrial translation initiation; Mitochondrial translation elongation; Mitochondrial translation termination	3	0.302	0.00695027	1.01969e+06	135699	19.2	70.87	776314	913775	691275	908468	857617	865340	760618	807982	612295	766490	790828	1.16956e+06	58855.2	88330.1	44763.3	28963.2	290977
High	Master Protein	Q92665	28S ribosomal protein S31, mitochondrial [OS=Homo sapiens]	0	Homo sapiens (SwissProt TaxID=9606)	21.62	18	4	15	4	395	45.3	9.29	21.67	4	protein metabolism;other metabolic processes	other membranes;mitochondrion;translational apparatus;nucleus	other molecular function	Pf15433	10240	MRPS31	B2RCS3; hsa:10240; Q5VYC8; Q8WTV8; Q92665	ENSG00000102738		Mitochondrial translation initiation; Mitochondrial translation elongation; Mitochondrial translation termination	3	0.256	0.00670523	235618	7697.36	45.51	7.81	88294.9	239712	323289	274919	272326	146524	93886.9	275724	287413	113794	123904	122224		4583.54	2118.3
High	Master Protein	P82930	28S ribosomal protein S34, mitochondrial [OS=Homo sapiens]	0	Homo sapiens (SwissProt TaxID=9606)	16.423	19	4	7	4	218	25.6	9.98	18.37	4	protein metabolism;other metabolic processes	other membranes;mitochondrion;translational apparatus	other molecular function	Pf16053	65993	MRPS34	hsa:65993; P82930; Q9BVI7	ENSG00000074071		Mitochondrial translation initiation; Mitochondrial translation elongation; Mitochondrial translation termination	3	0.625	0.946542	266901	80710.6	56.62	28.52	582060	526541	551808	610512	185616	166433	230787	219320	250390	230958	170949	143930	18237.9				39026.3
High	Master Protein	P82673-1	28S ribosomal protein S35, mitochondrial [OS=Homo sapiens]	0	Homo sapiens (SwissProt TaxID=9606)	27.561	20	4	26	4	323	36.8	8.24	74.54	4	protein metabolism;other metabolic processes	other membranes;mitochondrion;translational apparatus	other molecular function	Pf10213	60488	MRPS35	hsa:60488; P82673; Q32LZ1; Q6P4C6; Q7L1M6; Q8NBP4; Q96AI0; Q9H044; Q9HC14; Q9P1R5	ENSG00000061794		Mitochondrial translation initiation; Mitochondrial translation elongation; Mitochondrial translation termination	3	0.324	0.0265232	302109	31152.3	24.51	40.73	161658	179309	252205	138156	222734	234685	213116	168138	327774	356866	322631	347888	8165.73	12382.7	8917.78	8156.02	11618.6
High	Master Protein	P82909	28S ribosomal protein S36, mitochondrial [OS=Homo sapiens]	0	Homo sapiens (SwissProt TaxID=9606)	51.09	73	7	50	7	103	11.5	9.99	167.95	7	other metabolic processes	other membranes;mitochondrion;translational apparatus			92259	MRPS36	hsa:92259; P82909; Q9H2H4	ENSG00000134056; ENSG00000278461		Mitochondrial translation initiation; Mitochondrial translation elongation; Mitochondrial translation termination	3	1.203	0.999684	1.01033e+06	1.21778e+06	29.73	23.29	703695	852866	947922	774446	577272	592953	724220	425511	976734	1.17039e+06	1.70383e+06	1.09877e+06	635918	885111	385389	391207	836775
High	Master Protein	P82675	28S ribosomal protein S5, mitochondrial [OS=Homo sapiens]	0	Homo sapiens (SwissProt TaxID=9606)	14.365	8	3	11	3	430	48	9.92	21.27	3	protein metabolism;other metabolic processes	other membranes;mitochondrion;translational apparatus	other molecular function	Pf00333, Pf03719	64969	MRPS5	hsa:64969; P82675; Q4ZFY5; Q96LJ6; Q9BWI4; Q9BYC4	ENSG00000144029		Mitochondrial translation initiation; Mitochondrial translation elongation; Mitochondrial translation termination	3	0.681	0.989471	176648	59660	68.97	42.28	390975	278121	312406	277055	71696.9	55210.1	13917.1	53004.7	127000	186168	156510	208276	28783.6	37931.5	23001.6	33398.8	42151.1
High	Master Protein	Q9Y2R9	28S ribosomal protein S7, mitochondrial [OS=Homo sapiens]	0	Homo sapiens (SwissProt TaxID=9606)	30.881	21	4	9	4	242	28.1	9.99	35.21	4	cell organization and biogenesis;protein metabolism;other metabolic processes	other membranes;mitochondrion;translational apparatus	nucleic acid binding activity;other molecular function	Pf00177	51081	MRPS7	B2R9N5; hsa:51081; Q53GD6; Q9Y2R9	ENSG00000125445		Mitochondrial translation initiation; Mitochondrial translation elongation; Mitochondrial translation termination	3	0.392	0.0761977	395503	99393.8	54.69	32.12	630655	713952	617949	473185	307908	361223	137839	225599	249673	254025	110032	373294		64768.5	42811.2	29282.6	30862.7
High	Master Protein	O43598-1	2'-deoxynucleoside 5'-phosphate N-hydrolase 1 [OS=Homo sapiens]	0	Homo sapiens (SwissProt TaxID=9606)	69.477	63	7	88	7	174	19.1	5.05	227.82	7	other metabolic processes;other biological processes	cytosol;nucleus;other cell component	other molecular function	Pf05014	10591; 463191	C6orf108; DNPH1	A0A2J8P055; A0A663DDW7; B2LUJ9; hsa:10591; K7CVK4; O43598; ptr:463191	ENSG00000112667		Purine catabolism	1	1.065	0.999897	1.25571e+06	1.32642e+06	26.76	16.53	617582	812095	966564	1.00762e+06	803567	996077	909702	925724	1.72302e+06	1.6153e+06	1.81399e+06	1.68926e+06	680059	774309	322551	343479	801640
High	Master Protein	P52758	2-iminobutanoate/2-iminopropanoate deaminase [OS=Homo sapiens]	0	Homo sapiens (SwissProt TaxID=9606)	7.725	20	2	7	2	137	14.5	8.68	5.59	2	cell cycle OR cell proliferation;RNA metabolism OR transcription;other metabolic processes;developmental processes;other biological processes	cytosol;mitochondrion;nucleus;other cytoplasmic organelle;other cell component	nucleic acid binding activity;other molecular function	Pf01042	10247	RIDA	hsa:10247; P52758; Q6FHU9; Q6IBG0	ENSG00000132541		Threonine catabolism	1	1.334	0.989471	182278	151468	68.53	57.14	154136	185967	48553.2	179971	147532	164569	140935	135994	25265.1	25822.8	22420.1	23522.9	154804	176970	71939.2	73602.5	106633
High	Master Protein	Q02218	2-oxoglutarate dehydrogenase, mitochondrial [OS=Homo sapiens]	0	Homo sapiens (SwissProt TaxID=9606)	270.832	48	31	291	31	1023	115.9	6.86	737.66	31	protein metabolism;other metabolic processes;developmental processes	other membranes;mitochondrion;nucleus;other cell component	other molecular function	Pf00676, Pf02779, Pf16078, Pf16870	4967	OGDH	B4E2U9; D3DVL0; E9PBM1; hsa:4967; Q02218; Q96DD3; Q9UDX0	ENSG00000105953	TCA cycle and deficiency of pyruvate dehydrogenase complex (PDHc); Amino acid metabolism; Thiamine metabolic pathways; Tryptophan metabolism; 7q11.23 copy number variation syndrome; TCA cycle (aka Krebs or citric acid cycle)	Glyoxylate metabolism and glycine degradation; Citric acid cycle (TCA cycle); Lysine catabolism	9	0.511	0.278219	4.99812e+06	2.01559e+06	16.24	21.11	4.92321e+06	4.85201e+06	5.06193e+06	5.19131e+06	3.0541e+06	3.18013e+06	2.5761e+06	3.03554e+06	5.21214e+06	4.78292e+06	4.87697e+06	4.8361e+06	650290	903960	431263	519848	1.43465e+06
High	Master Protein	O95861-1	3'(2'),5'-bisphosphate nucleotidase 1 [OS=Homo sapiens]	0	Homo sapiens (SwissProt TaxID=9606)	33.73	28	6	23	6	308	33.4	5.69	32.25	6	other metabolic processes;developmental processes	cytosol	other molecular function	Pf00459	10380	BPNT1; HEL20	A0A2J8QV32; A0A2J8U2L1; A0A6D2WX25; A0A8I5TD37; A8K7C8; B4DPS5; B4DUS9; D3DTA9; H2QZM1; hsa:10380; O95861; Q8WVL5; Q9UGJ3; V9HWF9	ENSG00000162813; ENSPPYG00000000209; ENSPTRG00000001996		Cytosolic sulfonation of small molecules	1	0.906	0.989471	2.31802e+06	2.37039e+06	17.29	45.02	2.19776e+06	2.32537e+06	2.78939e+06	2.09751e+06	1.86392e+06	1.68842e+06	1.91849e+06	1.80845e+06	2.01405e+06	1.87187e+06	1.80458e+06	1.84673e+06	2.51563e+06	2.91554e+06	1.42929e+06	1.57481e+06	1.88415e+06
High	Master Protein	Q9BYD6	39S ribosomal protein L1, mitochondrial [OS=Homo sapiens]	0	Homo sapiens (SwissProt TaxID=9606)	28.92	17	3	31	3	325	36.9	8.78	83	3	protein metabolism;RNA metabolism OR transcription;other metabolic processes	other membranes;cytosol;mitochondrion;translational apparatus	other molecular function	Pf00687	65008	MRPL1	A6NG03; hsa:65008; Q4W5B8; Q6IAG4; Q96BW3; Q9BYD6; Q9H793; Q9NRL5	ENSG00000169288		Mitochondrial translation initiation; Mitochondrial translation elongation; Mitochondrial translation termination	3	0.589	0.946542	140271	89083.3	42.56	51.37	140131	134876	144451	137645	99364.2	97796.4	102987	256949	87230.8	97624.6	102185	111292	34191	40925.1	39378.5	55452.9	39136
High	Master Protein	Q9Y3B7-1	39S ribosomal protein L11, mitochondrial [OS=Homo sapiens]	0	Homo sapiens (SwissProt TaxID=9606)	13.93	21	3	15	3	192	20.7	9.91	26.65	3	protein metabolism;other metabolic processes	other membranes;mitochondrion;translational apparatus	nucleic acid binding activity;other molecular function	Pf00298, Pf03946	100973378; 466677; 65003	MRPL11	A0A2I3SK89; A0A2J8QBE6; A0A2R9A3R3; A0A6D2Y5D6; A6NLT0; A8K219; hsa:65003; pps:100973378; Q32P46; Q96Q73; Q9Y3B7	ENSG00000174547; ENSPPAG00000028194; ENSPTRG00000003924		Mitochondrial translation initiation; Mitochondrial translation elongation; Mitochondrial translation termination	3	0.895	0.989471	391043	159997	32.78	38.11	299018	388789	448699	481260	165174	248195	324519	211655	196556	193895	413956	408181	121464	139803	43247.5	68936.2	94559.7
High	Master Protein	P52815	39S ribosomal protein L12, mitochondrial [OS=Homo sapiens]	0	Homo sapiens (SwissProt TaxID=9606)	101.681	60	9	193	9	198	21.3	8.87	663.94	9	protein metabolism;RNA metabolism OR transcription;other metabolic processes;other biological processes	other membranes;mitochondrion;translational apparatus	nucleic acid binding activity;other molecular function	Pf00542, Pf16320	6182	MRPL12	hsa:6182; P52815; Q969U0; Q9HCA2; Q9UQJ3	ENSG00000262814		Mitochondrial translation initiation; Mitochondrial translation elongation; Mitochondrial translation termination	3	1.094	0.999684	6.45933e+06	7.36994e+06	7.21	13.79	5.04498e+06	4.86926e+06	5.01123e+06	5.50994e+06	5.19789e+06	4.97399e+06	4.56513e+06	4.90321e+06	6.75128e+06	6.34928e+06	7.09213e+06	6.20601e+06	4.80218e+06	5.2362e+06	2.18576e+06	2.22883e+06	4.37747e+06
High	Master Protein	Q9BYD1	39S ribosomal protein L13, mitochondrial [OS=Homo sapiens]	0	Homo sapiens (SwissProt TaxID=9606)	16.567	22	3	18	3	178	20.7	9.16	40.87	3	protein metabolism;other metabolic processes;other biological processes	other membranes;mitochondrion;translational apparatus	nucleic acid binding activity;other molecular function	Pf00572	28998	MRPL13	B2R4R8; hsa:28998; Q9BYD1; Q9UI04	ENSG00000172172		Mitochondrial translation initiation; Mitochondrial translation elongation; Mitochondrial translation termination	3	0.404	0.106536	389109	41448	27.36	60.66	552601	426448	327871	524116	236646	229596	239858	247080	379041	405517	389808	409965	22040.6
High	Master Protein	Q9P015	39S ribosomal protein L15, mitochondrial [OS=Homo sapiens]	0	Homo sapiens (SwissProt TaxID=9606)	40.632	23	5	21	5	296	33.4	10.01	49.41	5	protein metabolism;other metabolic processes;other biological processes	other membranes;mitochondrion;translational apparatus	other molecular function	Pf00828	29088	MRPL15	hsa:29088; Q96Q54; Q9H0Y1; Q9P015	ENSG00000137547		Mitochondrial translation elongation; Mitochondrial translation initiation; Mitochondrial translation termination	3	0.698	0.989471	1.27853e+06	329614	20.64	37.69	1.36779e+06	1.31003e+06	1.58514e+06	1.64257e+06	887904	889707	933008	932358	1.10192e+06	1.04685e+06	1.06876e+06	1.67714e+06	72072.9	93902	77024.1	87766.8	254317
High	Master Protein	Q9NRX2	39S ribosomal protein L17, mitochondrial [OS=Homo sapiens]	0.002	Homo sapiens (SwissProt TaxID=9606)	4.989	9	2	13	2	175	20	10.11	22.09	2	protein metabolism;other metabolic processes	other membranes;mitochondrion;translational apparatus	other molecular function	Pf01196	63875	MRPL17	D3DQU3; hsa:63875; Q6IAH8; Q96Q53; Q9C066; Q9NRX2	ENSG00000158042		Mitochondrial translation initiation; Mitochondrial translation elongation; Mitochondrial translation termination	3	0.451	0.242931	663175	331861	29.94	20.51	637625	995787	986722	922681	507964	494824	431880	570647	603236	532108	587757	525479	157957	161593	69161	80045	304039
High	Master Protein	Q16540	39S ribosomal protein L23, mitochondrial [OS=Homo sapiens]	0	Homo sapiens (SwissProt TaxID=9606)	29.857	31	3	19	3	153	17.8	9.69	54.96	3	protein metabolism;other metabolic processes	other membranes;mitochondrion;translational apparatus;nucleus	nucleic acid binding activity;other molecular function	Pf00276	6150	MRPL23	A8MT29; hsa:6150; Q16540; Q96Q71	ENSG00000214026; ENSG00000288141		Mitochondrial translation elongation; Mitochondrial translation initiation; Mitochondrial translation termination	3	0.406	0.179782	274619	50636.3	17.79	30.03	276106	246220	216661	246783	196868	154148	149576	289310	309134	290781	273101	246672	29884.4	33409.4			33784
High	Master Protein	Q13084	39S ribosomal protein L28, mitochondrial [OS=Homo sapiens]	0	Homo sapiens (SwissProt TaxID=9606)	38.949	23	4	36	4	256	30.1	8.29	81.66	4	protein metabolism;other metabolic processes	other membranes;cytosol;mitochondrion;translational apparatus	other molecular function	Pf00830	10573	MRPL28	B2RCM4; D3DU46; hsa:10573; Q13084; Q4TT39; Q96S26; Q9BQD8; Q9BR04	ENSG00000086504		Mitochondrial translation initiation; Mitochondrial translation elongation; Mitochondrial translation termination	3	0.455	0.365179	297292	85582.1	36.44	53.7	289060	102335	413993	363187	214656	249253	216883	239138	74017.8	250921	271920	255673	23841.1	35779.3	42875.2	41256.9	61973.6
High	Master Protein	P09001	39S ribosomal protein L3, mitochondrial [OS=Homo sapiens]	0	Homo sapiens (SwissProt TaxID=9606)	15.823	20	3	6	3	348	38.6	9.48	13.76	3	protein metabolism;other metabolic processes	other membranes;mitochondrion;translational apparatus	other molecular function	Pf00297	11222	MRPL3	hsa:11222; P09001; Q6IBT2	ENSG00000114686		Mitochondrial translation initiation; Mitochondrial translation elongation; Mitochondrial translation termination	3	0.505	0.720517	60259.1	31358.2	98.87	19.5	322730	313208	349234	387541	37767.4	17558.1	30103.1	36748.2	60259.1		40923.9	93656					17621.3
High	Master Protein	Q9BZE1	39S ribosomal protein L37, mitochondrial [OS=Homo sapiens]	0	Homo sapiens (SwissProt TaxID=9606)	33.709	12	3	6	3	423	48.1	8.59	15.55	3	protein metabolism;other metabolic processes	other membranes;mitochondrion;translational apparatus	other molecular function	Pf07147	51253	MRPL37	hsa:51253; Q96Q67; Q9BWR1; Q9BZE1; Q9P0P3	ENSG00000116221		Mitochondrial translation initiation; Mitochondrial translation elongation; Mitochondrial translation termination	3	0.946	0.999684	241806	54456.4	46.24		196048	124669	333493	280158	189171	188483	150638	189972	40939	38783.2	238191	156797			14180.4
High	Master Protein	Q96DV4	39S ribosomal protein L38, mitochondrial [OS=Homo sapiens]	0	Homo sapiens (SwissProt TaxID=9606)	19.308	17	6	21	6	380	44.6	7.53	32.91	6	protein metabolism;other metabolic processes	other membranes;mitochondrion;translational apparatus		Pf01161	64978	MRPL38	B3KN96; hsa:64978; Q96DV4; Q96Q66; Q9P0B9	ENSG00000204316		Mitochondrial translation initiation; Mitochondrial translation elongation; Mitochondrial translation termination	3	0.588	0.659081	2.96787e+06	4.03094e+06	22.79	21.17	3.24855e+06	3.39865e+06	3.6838e+06	3.86512e+06	2.21328e+06	2.18246e+06	2.10843e+06	2.31142e+06	2.30098e+06	2.48132e+06	2.33714e+06	2.53304e+06	2.75339e+06	3.47976e+06	1.56615e+06	1.82124e+06	2.88049e+06
High	Master Protein	Q9NYK5-1	39S ribosomal protein L39, mitochondrial [OS=Homo sapiens]	0	Homo sapiens (SwissProt TaxID=9606)	28.305	17	5	19	5	338	38.7	7.65	56.98	5	protein metabolism;other metabolic processes	other membranes;mitochondrion;translational apparatus	other molecular function		54148	MRPL39	C9JYA5; hsa:54148; Q32Q74; Q5QTR3; Q96Q65; Q9BSQ7; Q9BZV6; Q9NX44; Q9NYK5	ENSG00000154719		Mitochondrial translation elongation; Mitochondrial translation initiation; Mitochondrial translation termination	3	0.865	0.989471	707051	438412	23.19	20.51	895037	906031	774928	776341	478171	504932	418244	428563	802246	681577	684882	684262	183906	414396	133470	178636	307288
High	Master Protein	Q9BYD3	39S ribosomal protein L4, mitochondrial [OS=Homo sapiens]	0	Homo sapiens (SwissProt TaxID=9606)	38.147	23	3	12	3	311	34.9	9.72	33.14	3	protein metabolism;other metabolic processes	other membranes;mitochondrion;translational apparatus	other molecular function	Pf00573	51073	MRPL4	A6NNV7; hsa:51073; Q9BW07; Q9BYD3; Q9H4N2; Q9Y317	ENSG00000105364		Mitochondrial translation initiation; Mitochondrial translation elongation; Mitochondrial translation termination	3	0.82	0.989471	155137	84600.2	75.39	36.9	291033	313991	447682	248591	127199	108137	30337.7	61434.5	77176.8	70882.4	184498	70581	39527.8	19257.1	29941.4	29415.4
High	Master Protein	Q9NQ50	39S ribosomal protein L40, mitochondrial [OS=Homo sapiens]	0	Homo sapiens (SwissProt TaxID=9606)	23.905	17	2	9	2	206	24.5	9.63	25.19	2	protein metabolism;other metabolic processes;other biological processes	other membranes;mitochondrion;translational apparatus;nucleus		Pf09812	64976	MRPL40	B3KVZ7; hsa:64976; O95134; Q9NQ50	ENSG00000185608	22q11.2 copy number variation syndrome	Mitochondrial translation initiation; Mitochondrial translation elongation; Mitochondrial translation termination	4	0.828	0.989471	96043.4	41995.5	66.67	3.97	207437	209540	239297	237074	40097.6	48739.7		59420.9	89145.6	29898.1	93726.6	118644
High	Master Protein	Q8IXM3	39S ribosomal protein L41, mitochondrial [OS=Homo sapiens]	0	Homo sapiens (SwissProt TaxID=9606)	25.828	40	3	25	3	137	15.4	9.57	71.91	3	cell cycle OR cell proliferation;protein metabolism;other metabolic processes;other biological processes	other membranes;mitochondrion;translational apparatus;other cell component	other molecular function	Pf09809	64975	MRPL41	hsa:64975; Q8IXM3; Q96Q49	ENSG00000182154		Mitochondrial translation initiation; Mitochondrial translation elongation; Mitochondrial translation termination	3	0.01	1.96086e-15	271629		32.64		296373	331290	385652	292888	214619	271449	142345	199669	196738	208638	167868	163994
High	Master Protein	Q8N983	39S ribosomal protein L43, mitochondrial [OS=Homo sapiens]	0	Homo sapiens (SwissProt TaxID=9606)	8.485	12	3	12	3	215	23.4	8.65	24.06	3	protein metabolism;other metabolic processes	other membranes;mitochondrion;translational apparatus	other molecular function	Pf05047	84545	MRPL43	B1AL06; B1AL07; B1AL09; B1AL10; C9J5Q3; D3DR71; hsa:84545; Q5JW06; Q7Z719; Q7Z7H6; Q86XN1; Q8N983; Q9BYC7	ENSG00000055950		Mitochondrial translation initiation; Mitochondrial translation elongation; Mitochondrial translation termination	3	0.317	0.0189245	320811	64695.4	31.75	19.37	346304	355050	312559	298987	118681	192418	232302	284330	195292	197651	185508	307448				22026.9
High	Master Protein	Q9H9J2	39S ribosomal protein L44, mitochondrial [OS=Homo sapiens]	0	Homo sapiens (SwissProt TaxID=9606)	32.297	23	4	26	4	332	37.5	8.4	60.64	4	protein metabolism;RNA metabolism OR transcription;other metabolic processes	plasma membrane;other membranes;mitochondrion;translational apparatus;nucleus	nucleic acid binding activity;other molecular function		65080	MRPL44	hsa:65080; Q53S16; Q6IA62; Q9H821; Q9H9J2	ENSG00000135900		Mitochondrial translation elongation; Mitochondrial translation initiation; Mitochondrial translation termination	3	0.347	0.0761977	164107	35092.1	13.69	51.12	137866	156457	190124	178788	123535	115646	109293	126616	141446	151432	163531	126292	10486.2	10374.6	20037.8	19127.7
High	Master Protein	Q9BRJ2	39S ribosomal protein L45, mitochondrial [OS=Homo sapiens]	0	Homo sapiens (SwissProt TaxID=9606)	20.018	30	5	9	5	306	35.3	9.03	10.63	5	protein metabolism;other metabolic processes	other membranes;mitochondrion;translational apparatus		Pf04280		MRPL45	A1L436; Q6ZMJ5; Q9BRJ2	ENSG00000277936		Mitochondrial translation elongation; Mitochondrial translation initiation; Mitochondrial translation termination	3	0.939	0.999684	2.99429e+06	2.59839e+06	30.15	12.96	2.40999e+06	2.73813e+06	3.0618e+06	2.78813e+06	1.42206e+06	1.214e+06	1.03305e+06	1.60777e+06	2.89418e+06	3.15549e+06	4.15386e+06	3.14055e+06	1546573	1387287	631908	748520	1.39367e+06
High	Master Protein	Q9H2W6	39S ribosomal protein L46, mitochondrial [OS=Homo sapiens]	0	Homo sapiens (SwissProt TaxID=9606)	41.338	38	6	21	6	279	31.7	7.05	55.32	6	protein metabolism;other metabolic processes	other membranes;mitochondrion;translational apparatus;nucleus;other cell component	other molecular function	Pf11788	26589	MRPL46	B2RD75; hsa:26589; Q9H2W6; Q9HBU8	ENSG00000259494		Mitochondrial translation initiation; Mitochondrial translation elongation; Mitochondrial translation termination	3	0.769	0.989471	592966	418291	16.11	40.66	518836	526019	526942	595127	408821	503147	519674	333903	513206	470253	461189	590284	430906	374418	161744	166769	236453
High	Master Protein	Q9HD33-1	39S ribosomal protein L47, mitochondrial [OS=Homo sapiens]	0	Homo sapiens (SwissProt TaxID=9606)	26.742	19	4	17	4	250	29.4	10.37	36.12	4	protein metabolism;other metabolic processes	other membranes;mitochondrion;translational apparatus	other molecular function	Pf06984	57129	MRPL47	hsa:57129; Q6XRG1; Q8N5D1; Q9HD33	ENSG00000136522		Mitochondrial translation initiation; Mitochondrial translation elongation; Mitochondrial translation termination	3	0.479	0.497931	686525	74857.6	49.31	27.85	930691	939455	887439	803568	272074	192182	156345	264060	654365	689172	539356	728816	36349.6	57323.2	19568	23151.9	32375
High	Master Protein	Q13405	39S ribosomal protein L49, mitochondrial [OS=Homo sapiens]	0	Homo sapiens (SwissProt TaxID=9606)	37.367	23	3	45	3	166	19.2	9.45	141.26	3	protein metabolism;other metabolic processes	other membranes;mitochondrion;translational apparatus	other molecular function	Pf05046	740	MRPL49	B2R4G6; hsa:740; Q13405	ENSG00000149792		Mitochondrial translation initiation; Mitochondrial translation elongation; Mitochondrial translation termination	3	0.443	0.307026	675768	205996	21.93	46.97	557388	607543	564501	614013	603676	525726	489086	601660	431453	437016	450599	448118	175353	242603	86825.2	19391.7	136861
High	Master Protein	Q8N5N7	39S ribosomal protein L50, mitochondrial [OS=Homo sapiens]	0	Homo sapiens (SwissProt TaxID=9606)	47.319	41	4	34	4	158	18.3	7.88	115.12	4	protein metabolism;other metabolic processes	other membranes;cytosol;mitochondrion;translational apparatus		Pf10501	54534	MRPL50	B7Z358; hsa:54534; Q5T7E0; Q8N5N7; Q9NX15	ENSG00000136897		Mitochondrial translation initiation; Mitochondrial translation elongation; Mitochondrial translation termination	3	0.388	0.0980344	665236	241015	18.68	30.11	419025	567041	633798	430062	676347	494236	468880	410015	537980	563833	725377	666656	122914	87263.8	64222.8	60737	154167
High	Master Protein	Q96EL3	39S ribosomal protein L53, mitochondrial [OS=Homo sapiens]	0	Homo sapiens (SwissProt TaxID=9606)	22.178	35	3	7	3	112	12.1	8.76	7.91	3	protein metabolism;other metabolic processes	other membranes;mitochondrion;translational apparatus		Pf10780	116540	MRPL53	hsa:116540; Q96EL3	ENSG00000204822		Mitochondrial translation initiation; Mitochondrial translation elongation; Mitochondrial translation termination	3	0.519	0.563093	442659	123764	16.9	34.03	335685	311871	379966	332703	434216	456293	311633	272663	447688	431456	427128	440657	51302.3	141612	58947.1	35621.5
High	Master Protein	Q9NVS2	39S ribosomal protein S18a, mitochondrial [OS=Homo sapiens]	0	Homo sapiens (SwissProt TaxID=9606)	10.761	10	2	11	2	196	22.2	10.33	22.16	2	protein metabolism;other metabolic processes	other membranes;mitochondrion;translational apparatus	nucleic acid binding activity;other molecular function	Pf01084	55168	MRPS18A	A6XND3; hsa:55168; Q5QPA4; Q9NVS2	ENSG00000096080		Mitochondrial translation initiation; Mitochondrial translation elongation; Mitochondrial translation termination	3	0.285	0.0167331	215491	36342.2	64.55	26.74	448378	451029	399774	319676	69471.7	71232.5		60271	215491	209754	185938	207838	28292.1		9750.63	10151.8
High	Master Protein	Q9NP92	39S ribosomal protein S30, mitochondrial [OS=Homo sapiens]	0	Homo sapiens (SwissProt TaxID=9606)	17.571	7	2	15	2	439	50.3	7.97	38.51	2	protein metabolism;other metabolic processes;other biological processes	other membranes;mitochondrion;translational apparatus	other molecular function	Pf07147	10884	MRPS30	hsa:10884; Q96I91; Q96Q19; Q9H0P8; Q9NP92; Q9NSF9; Q9NZ76	ENSG00000112996		Mitochondrial translation elongation; Mitochondrial translation initiation; Mitochondrial translation termination	3	0.01	1.96086e-15	197166		62.21		318589	77040	281685	416246	31214.2	104374	135698	34416.5	198650	156697	224807	192878
High	Master Protein	Q15125	3-beta-hydroxysteroid-delta(8),delta(7)-isomerase [OS=Homo sapiens]	0	Homo sapiens (SwissProt TaxID=9606)	17.386	13	2	25	2	230	26.3	7.9	111.46	2	other metabolic processes;developmental processes	other membranes;ER/Golgi;nucleus;other cell component	other molecular function	Pf05241	10682	EBP	hsa:10682; Q15125; Q6FGL3; Q6IBI9	ENSG00000147155	Cholesterol metabolism with Bloch and Kandutsch-Russell pathways; Cholesterol biosynthesis with skeletal dysplasias; Cholesterol synthesis disorders	Cholesterol biosynthesis via desmosterol; Cholesterol biosynthesis via lathosterol	5	1.121	0.999684	719717	754151	53.33	37.22	1.02742e+06	1.25966e+06	1.19692e+06	1.24277e+06	340976	290115	255471	251210	617173	734807	702558	701746	374154	418366	142096	158194	578670
High	Master Protein	Q99714-1	3-hydroxyacyl-CoA dehydrogenase type-2 [OS=Homo sapiens]	0	Homo sapiens (SwissProt TaxID=9606)	322.717	89	19	533	19	261	26.9	7.78	2152.96	19	cell organization and biogenesis;RNA metabolism OR transcription;other metabolic processes	plasma membrane;other membranes;mitochondrion;other cell component	nucleic acid binding activity;other molecular function	Pf00106	100971848; 3028; 465649	HSD17B10	A0A0S2Z410; A0A2J8J9Q9; A0A2R9ANQ0; A0A6D2X3G1; H2QYN3; hsa:3028; pps:100971848; Q5H927; Q6IBS9; Q8TCV9; Q96HD5; Q99714	ENSG00000072506; ENSPPAG00000032534; ENSPTRG00000021929	Alzheimer's disease and miRNA effects; Valproic acid pathway; Tryptophan metabolism; Alzheimer's disease	Branched-chain amino acid catabolism; tRNA processing in the mitochondrion; tRNA modification in the mitochondrion; rRNA processing in the mitochondrion	8	1.388	0.989471	9.20169e+06	1.27477e+07	17.6	17.5	1.00075e+07	1.02568e+07	1.17646e+07	1.0645e+07	7.32187e+06	7.13264e+06	5.85905e+06	6.70401e+06	8.75557e+06	8.61623e+06	8.2323e+06	8.51452e+06	9.19971e+06	1.10907e+07	4.62561e+06	4.74153e+06	8.43912e+06
High	Master Protein	P31937	3-hydroxyisobutyrate dehydrogenase, mitochondrial [OS=Homo sapiens]	0	Homo sapiens (SwissProt TaxID=9606)	139.577	62	14	108	14	336	35.3	8.13	281.36	14	other metabolic processes	mitochondrion	other molecular function	Pf03446, Pf14833	11112	HIBADH	hsa:11112; P31937; Q546Z2; Q9UDN3	ENSG00000106049	Amino acid metabolism	Branched-chain amino acid catabolism	2	2.132	0.413637	433134	1.69571e+06	32.41	8	475088	308087	298935	173260	556974	451437	261130	392369	349769	407689	551288	429431	838681	1.02584e+06	444589	484729	1.2741e+06
High	Master Protein	Q6NVY1	3-hydroxyisobutyryl-CoA hydrolase, mitochondrial [OS=Homo sapiens]	0	Homo sapiens (SwissProt TaxID=9606)	49.79	35	10	55	10	386	43.5	8.19	79.38	10	other metabolic processes	mitochondrion	other molecular function	Pf16113	26275	HIBCH	D3DPI4; hsa:26275; Q53GA8; Q53GF2; Q53RF7; Q53TC6; Q6NVY1; Q92931; Q9BS94	ENSG00000198130	Amino acid metabolism	Branched-chain amino acid catabolism	2	1.235	0.989471	665495	880687	27.61	26.87	550345	684317	959719	701897	648885	562726	402999	507701	505526	488168	401817	496927	550654	605950	358330	355913	534444
High	Master Protein	P42765	3-ketoacyl-CoA thiolase, mitochondrial [OS=Homo sapiens]	0	Homo sapiens (SwissProt TaxID=9606)	339.887	80	28	442	28	397	41.9	8.09	1460.49	28	cell organization and biogenesis;other metabolic processes;stress response;transport	mitochondrion	other molecular function	Pf00108, Pf02803	10449	ACAA2	hsa:10449; P42765; Q9BUT6	ENSG00000167315	Fatty acid biosynthesis	Mitochondrial Fatty Acid Beta-Oxidation	2	1.511	0.901651	4.23068e+06	7.91989e+06	16.83	19.01	3.3272e+06	3.46962e+06	3.99835e+06	3.25858e+06	4.08674e+06	4.15655e+06	3.79955e+06	4.06289e+06	3.95587e+06	3.42824e+06	4.07757e+06	3.74663e+06	4.13148e+06	4.79356e+06	2.1407e+06	2.28041e+06	6.59554e+06
High	Master Protein	P09110-1	3-ketoacyl-CoA thiolase, peroxisomal [OS=Homo sapiens]	0	Homo sapiens (SwissProt TaxID=9606)	68.234	34	7	42	7	424	44.3	8.44	85.47	7	other metabolic processes	non-structural extracellular;cytosol;other cytoplasmic organelle;other cell component	other molecular function	Pf00108, Pf02803	30; 460268	ACAA1	A0A024R2M6; A0A2J8NQB3; A0A384NL32; A0A6D2W0Z0; G5E935; H2QMA8; hsa:30; P09110; ptr:460268; Q96CA6	ENSG00000060971; ENSPTRG00000014753	PPAR-alpha pathway; Nuclear receptors meta-pathway; Amino acid metabolism; PPAR signaling pathway; Eicosanoid metabolism via cyclooxygenases (COX); Eicosanoid metabolism via lipooxygenases (LOX)	Neutrophil degranulation; TYSND1 cleaves peroxisomal proteins; alpha-linolenic acid (ALA) metabolism; Beta-oxidation of very long chain fatty acids	11	1.487	0.989471	277307	461546	21.91	32.89	222727	245998	180519	195157	251250	287183	221054	164043	210023	270360	305552	215949	155853	533585	171505	201952	345649
High	Master Protein	P25325	3-mercaptopyruvate sulfurtransferase [OS=Homo sapiens]	0	Homo sapiens (SwissProt TaxID=9606)	38.474	21	4	37	4	297	33.2	6.6	103.82	4	other metabolic processes;developmental processes;other biological processes	cytosol;mitochondrion;other cell component	other molecular function	Pf00581	4357	MPST	A8MZ34; B3KP52; hsa:4357; J3KPV7; O75750; P25325; Q6FHN9	ENSG00000128309	Trans-sulfuration pathway; Amino acid metabolism	Degradation of cysteine and homocysteine	3	0.782	0.989471	446718	385335	63.01	22.9	726125	781513	849675	899377	200075	160198	151208	69725.4	458422	416520	346397	461313	222148	331570	94886.9	105401	194093
High	Master Protein	P46783	40S ribosomal protein S10 [OS=Homo sapiens]	0	Homo sapiens (SwissProt TaxID=9606)	125.888	59	12	234	12	165	18.9	10.15	827.14	12	protein metabolism;other metabolic processes	cytosol;translational apparatus;nucleus;other cell component	other molecular function	Pf03501	6204	RPS10	B2R4E3; hsa:6204; P46783; Q5TZC0	ENSG00000124614	Cytoplasmic ribosomal proteins	Regulation of expression of SLITs and ROBOs; Major pathway of rRNA processing in the nucleolus and cytosol; L13a-mediated translational silencing of Ceruloplasmin expression; Translation initiation complex formation; Formation of a pool of free 40S subunits; Formation of the ternary complex, and subsequently, the 43S complex; Ribosomal scanning and start codon recognition; GTP hydrolysis and join…	18	1.004	0.999897	7.59173e+06	7.1397e+06	14.64	12.1	7.57815e+06	6.74589e+06	7.25471e+06	7.28164e+06	4.29835e+06	4.72638e+06	4.33992e+06	4.7302e+06	7.48966e+06	7.82975e+06	7.01494e+06	7.50521e+06	3.5861e+06	4.5695e+06	1.97003e+06	2.02057e+06	4.75212e+06
High	Master Protein	P62280	40S ribosomal protein S11 [OS=Homo sapiens]	0	Homo sapiens (SwissProt TaxID=9606)	161.361	72	19	318	19	158	18.4	10.3	913.88	19	protein metabolism;other metabolic processes	cytosol;translational apparatus;nucleus	nucleic acid binding activity;other molecular function	Pf00366, Pf16205	6205	RPS11	B2R4F5; hsa:6205; P04643; P62280; Q498Y6; Q6IRY0	ENSG00000142534	VEGFA-VEGFR2 signaling pathway; IL-18 signaling pathway; Cytoplasmic ribosomal proteins	Regulation of expression of SLITs and ROBOs; L13a-mediated translational silencing of Ceruloplasmin expression; Translation initiation complex formation; Formation of a pool of free 40S subunits; Formation of the ternary complex, and subsequently, the 43S complex; Ribosomal scanning and start codon recognition; GTP hydrolysis and joining of the 60S ribosomal subunit; SRP-dependent cotranslational…	20	0.785	0.989471	1.48486e+07	1.10217e+07	58.2	32.34	2.08527e+07	2.14162e+07	2.42091e+07	2.66638e+07	4.18153e+06	4.14709e+06	3.87437e+06	4.27467e+06	1.43812e+07	1.41378e+07	1.45619e+07	1.49721e+07	5.41486e+06	7.48616e+06	2.74217e+06	3.32012e+06	4.78998e+06
High	Master Protein	P25398	40S ribosomal protein S12 [OS=Homo sapiens]	0	Homo sapiens (SwissProt TaxID=9606)	274.352	85	14	566	14	132	14.5	7.21	2251.71	14	protein metabolism;other metabolic processes;other biological processes	cytosol;ER/Golgi;translational apparatus;nucleus;other cell component	other molecular function	Pf01248	6206	RPS12	hsa:6206; P25398; Q76M58	ENSG00000112306	Cytoplasmic ribosomal proteins	Regulation of expression of SLITs and ROBOs; Major pathway of rRNA processing in the nucleolus and cytosol; Peptide chain elongation; L13a-mediated translational silencing of Ceruloplasmin expression; Translation initiation complex formation; Formation of a pool of free 40S subunits; Formation of the ternary complex, and subsequently, the 43S complex; Ribosomal scanning and start codon recognitio…	18	0.763	0.989471	3.46893e+07	2.46507e+07	12.72	6.88	2.26277e+07	2.2767e+07	2.44381e+07	2.49211e+07	2.84547e+07	2.74664e+07	2.42744e+07	2.87896e+07	3.41679e+07	3.27695e+07	3.42887e+07	3.47119e+07	1.22072e+07	1.51085e+07	6.03073e+06	6.49554e+06	1.81968e+07
High	Master Protein	P62277	40S ribosomal protein S13 [OS=Homo sapiens]	0	Homo sapiens (SwissProt TaxID=9606)	190.271	58	15	307	15	151	17.2	10.54	948.63	15	protein metabolism;other metabolic processes;other biological processes	cytosol;translational apparatus;nucleus;other cell component	nucleic acid binding activity;other molecular function	Pf00312, Pf08069	6207	RPS13	B2R549; hsa:6207; P19116; P62277; Q02546; Q29200; Q498Y0	ENSG00000110700	Cytoplasmic ribosomal proteins	Regulation of expression of SLITs and ROBOs; Major pathway of rRNA processing in the nucleolus and cytosol; L13a-mediated translational silencing of Ceruloplasmin expression; Translation initiation complex formation; Formation of a pool of free 40S subunits; Formation of the ternary complex, and subsequently, the 43S complex; Ribosomal scanning and start codon recognition; GTP hydrolysis and join…	18	0.796	0.989471	1.73408e+07	1.29543e+07	20.42	23.18	1.90999e+07	1.86103e+07	2.12927e+07	2.05369e+07	1.0659e+07	1.09063e+07	9.65738e+06	1.19636e+07	1.75851e+07	1.66435e+07	1.6751e+07	1.68606e+07	4.95386e+06	5.91435e+06	2.38178e+06	2.60357e+06	9.34171e+06
High	Master Protein	P62263	40S ribosomal protein S14 [OS=Homo sapiens]	0	Homo sapiens (SwissProt TaxID=9606)	215.397	74	13	309	13	151	16.3	10.05	1179.43	13	cell organization and biogenesis;protein metabolism;RNA metabolism OR transcription;other metabolic processes;developmental processes;other biological processes	cytosol;translational apparatus;nucleus;other cell component	nucleic acid binding activity;other molecular function	Pf00411	6208	RPS14	B2R5G5; D3DQG5; hsa:6208; P06366; P62263; Q5BJI0	ENSG00000164587	Cytoplasmic ribosomal proteins	Major pathway of rRNA processing in the nucleolus and cytosol; rRNA modification in the nucleus and cytosol; L13a-mediated translational silencing of Ceruloplasmin expression; Translation initiation complex formation; Formation of a pool of free 40S subunits; Formation of the ternary complex, and subsequently, the 43S complex; Ribosomal scanning and start codon recognition; GTP hydrolysis and joi…	19	0.852	0.989471	1.60046e+07	9.49793e+06	32.65	29.04	1.69312e+07	1.68959e+07	1.63726e+07	1.60735e+07	5.83971e+06	7.05386e+06	6.0274e+06	6.59371e+06	1.62988e+07	1.53561e+07	1.55595e+07	1.55664e+07	4.95902e+06	5.93276e+06	2.47209e+06	2.81553e+06	6.58682e+06
High	Master Protein	P62841	40S ribosomal protein S15 [OS=Homo sapiens]	0	Homo sapiens (SwissProt TaxID=9606)	120.678	56	5	182	5	145	17	10.39	599.66	5	cell organization and biogenesis;protein metabolism;RNA metabolism OR transcription;other metabolic processes;transport;developmental processes;other biological processes	cytosol;translational apparatus;nucleus;other cell component	enzyme regulator activity;nucleic acid binding activity;other molecular function	Pf00203	6209	RPS15	A5D8V9; hsa:6209; P11174; P62841; Q3KRA1; Q9UDC2	ENSG00000115268	Cytoplasmic ribosomal proteins	Regulation of expression of SLITs and ROBOs; L13a-mediated translational silencing of Ceruloplasmin expression; Translation initiation complex formation; Formation of a pool of free 40S subunits; Formation of the ternary complex, and subsequently, the 43S complex; Ribosomal scanning and start codon recognition; GTP hydrolysis and joining of the 60S ribosomal subunit; SRP-dependent cotranslational…	18	1.021	0.999897	4.16918e+06	3.31212e+06	39.1	17.87	2273345	1.88746e+06	2.24377e+06	2.45559e+06	5.08134e+06	5.21641e+06	4.41379e+06	4.94451e+06	4.01337e+06	3.77559e+06	4.56183e+06	4.22411e+06	1.66707e+06	1.85344e+06	674988	863088	2.27121e+06
High	Master Protein	P62244	40S ribosomal protein S15a [OS=Homo sapiens]	0	Homo sapiens (SwissProt TaxID=9606)	98.329	68	12	213	12	130	14.8	10.13	662.65	12	protein metabolism;other metabolic processes;other biological processes	cytosol;translational apparatus;nucleus;other cell component	other molecular function	Pf00410	6210	RPS15A	hsa:6210; P39027; P39031; P62244; Q3MHD9; Q8C023; Q9BV24	ENSG00000134419	Cytoplasmic ribosomal proteins	L13a-mediated translational silencing of Ceruloplasmin expression; Translation initiation complex formation; Formation of a pool of free 40S subunits; Formation of the ternary complex, and subsequently, the 43S complex; Ribosomal scanning and start codon recognition; GTP hydrolysis and joining of the 60S ribosomal subunit; Regulation of expression of SLITs and ROBOs; Major pathway of rRNA process…	18	1.1	0.999684	6.5822e+06	6.27267e+06	17.7	38.15	5.95143e+06	5.7443e+06	6.4249e+06	6.54533e+06	3.6824e+06	3.50664e+06	3.27174e+06	3.61502e+06	6.63498e+06	6.18321e+06	6.37232e+06	6.75343e+06	1.85926e+06	1.89834e+06	814784	750449	4.56975e+06
High	Master Protein	P62249	40S ribosomal protein S16 [OS=Homo sapiens]	0	Homo sapiens (SwissProt TaxID=9606)	90.149	59	12	208	12	146	16.4	10.21	627.02	12	protein metabolism;RNA metabolism OR transcription;other metabolic processes;other biological processes	cytosol;translational apparatus;nucleus;other cell component	nucleic acid binding activity;other molecular function	Pf00380	6217	RPS16	B2RDD5; hsa:6217; P17008; P62249	ENSG00000105193	Cytoplasmic ribosomal proteins	L13a-mediated translational silencing of Ceruloplasmin expression; Translation initiation complex formation; Formation of a pool of free 40S subunits; Formation of the ternary complex, and subsequently, the 43S complex; Ribosomal scanning and start codon recognition; GTP hydrolysis and joining of the 60S ribosomal subunit; Regulation of expression of SLITs and ROBOs; Major pathway of rRNA process…	18	1.697	0.636703	6.27585e+06	9.72789e+06	32.1	36.42	6.61446e+06	6.76217e+06	7.67178e+06	7.62019e+06	2.71063e+06	2.98688e+06	2.75053e+06	2.62282e+06	6.5146e+06	5.93731e+06	6.14078e+06	6.10464e+06	3.07199e+06	4.23022e+06	1.64016e+06	1.70262e+06	6.97535e+06
High	Master Protein	P08708	40S ribosomal protein S17 [OS=Homo sapiens]	0	Homo sapiens (SwissProt TaxID=9606)	205.791	70	13	306	13	135	15.5	9.85	1261.48	13	protein metabolism;RNA metabolism OR transcription;other metabolic processes;other biological processes	cytosol;translational apparatus;nucleus;other cell component	other molecular function	Pf00833	6218	RPS17	B2R4U4; hsa:6218; P08708; P0CW22	ENSG00000182774; ENSG00000278229	Cytoplasmic ribosomal proteins	L13a-mediated translational silencing of Ceruloplasmin expression; Translation initiation complex formation; Formation of a pool of free 40S subunits; Formation of the ternary complex, and subsequently, the 43S complex; Ribosomal scanning and start codon recognition; GTP hydrolysis and joining of the 60S ribosomal subunit; Regulation of expression of SLITs and ROBOs; Major pathway of rRNA process…	18	0.8	0.989471	9.08769e+06	6.20559e+06	18.19	21.67	9.20414e+06	9.45425e+06	1.06549e+07	1.0073e+07	5.25958e+06	5.46572e+06	5.75772e+06	5.97772e+06	9.44099e+06	8.84462e+06	8.48971e+06	8.71377e+06	2.76472e+06	3.37716e+06	1.51124e+06	1.58462e+06	4.15614e+06
High	Master Protein	P62269	40S ribosomal protein S18 [OS=Homo sapiens]	0	Homo sapiens (SwissProt TaxID=9606)	131.247	66	17	288	17	152	17.7	10.99	798.57	17	protein metabolism;other metabolic processes	cytosol;translational apparatus;nucleus;other cell component	nucleic acid binding activity;other molecular function	Pf00416	6222	RPS18	hsa:6222; P25232; P62269; Q5SUJ3; Q6IPF8	ENSG00000096150; ENSG00000223367; ENSG00000226225; ENSG00000231500; ENSG00000235650	Cytoplasmic ribosomal proteins	Regulation of expression of SLITs and ROBOs; L13a-mediated translational silencing of Ceruloplasmin expression; Translation initiation complex formation; Formation of a pool of free 40S subunits; Formation of the ternary complex, and subsequently, the 43S complex; Ribosomal scanning and start codon recognition; GTP hydrolysis and joining of the 60S ribosomal subunit; SRP-dependent cotranslational…	18	0.838	0.989471	9.43762e+06	6.94421e+06	42.76	37.05	1.4335e+07	1.32506e+07	1.50115e+07	1.53844e+07	4.68623e+06	4.84964e+06	4.27913e+06	4.73042e+06	9.07172e+06	9.4393e+06	9.04725e+06	9.37017e+06	2.41306e+06	2.7271e+06	1.15559e+06	1.34251e+06	4.96006e+06
High	Master Protein	P39019	40S ribosomal protein S19 [OS=Homo sapiens]	0	Homo sapiens (SwissProt TaxID=9606)	109.819	65	13	310	13	145	16.1	10.32	974.26	13	cell organization and biogenesis;protein metabolism;RNA metabolism OR transcription;other metabolic processes;stress response;developmental processes;other biological processes	cytosol;translational apparatus;nucleus;other cell component	other molecular function	Pf01090	6223	RPS19	hsa:6223; P39019	ENSG00000105372	Complement system; Cytoplasmic ribosomal proteins	Regulation of expression of SLITs and ROBOs; Major pathway of rRNA processing in the nucleolus and cytosol; L13a-mediated translational silencing of Ceruloplasmin expression; Translation initiation complex formation; Formation of a pool of free 40S subunits; Formation of the ternary complex, and subsequently, the 43S complex; Ribosomal scanning and start codon recognition; GTP hydrolysis and join…	19	0.811	0.989471	1.77447e+07	1.43111e+07	24.82	16.42	2.33982e+07	2.25102e+07	2.38173e+07	2.30067e+07	1.27086e+07	1.2388e+07	1.09373e+07	1.26052e+07	1.81942e+07	1.69772e+07	1.60824e+07	1.73081e+07	7.87748e+06	9.02637e+06	3.54623e+06	4.10972e+06	8.80646e+06
High	Master Protein	P15880	40S ribosomal protein S2 [OS=Homo sapiens]	0	Homo sapiens (SwissProt TaxID=9606)	250.515	65	24	356	24	293	31.3	10.24	993.66	24	protein metabolism;other metabolic processes;other biological processes	cytosol;translational apparatus;nucleus;other cell component	nucleic acid binding activity;other molecular function	Pf00333, Pf03719	6187	RPS2	B2R5G0; D3DU82; hsa:6187; P15880; Q3MIB1	ENSG00000140988	Cytoplasmic ribosomal proteins	Regulation of expression of SLITs and ROBOs; Major pathway of rRNA processing in the nucleolus and cytosol; rRNA modification in the nucleus and cytosol; Protein methylation; Peptide chain elongation; L13a-mediated translational silencing of Ceruloplasmin expression; Translation initiation complex formation; Formation of a pool of free 40S subunits; Formation of the ternary complex, and subsequen…	21	0.914	0.999684	3.08367e+07	2.79375e+07	26.45	10.44	3.75204e+07	3.67794e+07	4.24293e+07	4.43746e+07	1.99941e+07	1.98206e+07	1.77357e+07	2.06326e+07	3.09865e+07	2.92024e+07	3.00407e+07	3.01276e+07	1.40454e+07	1.67965e+07	7.81447e+06	8.89168e+06	1.69536e+07
High	Master Protein	P60866	40S ribosomal protein S20 [OS=Homo sapiens]	0	Homo sapiens (SwissProt TaxID=9606)	133.741	43	8	220	8	119	13.4	9.94	861.88	8	protein metabolism;other metabolic processes;other biological processes	cytosol;translational apparatus;nucleus;other cell component	enzyme regulator activity;other molecular function	Pf00338	6224	RPS20	B2R4F4; B4DW28; hsa:6224; P17075; P60866; Q5M8S9	ENSG00000008988	Cytoplasmic ribosomal proteins	Regulation of expression of SLITs and ROBOs; Major pathway of rRNA processing in the nucleolus and cytosol; L13a-mediated translational silencing of Ceruloplasmin expression; Translation initiation complex formation; Formation of a pool of free 40S subunits; Formation of the ternary complex, and subsequently, the 43S complex; Ribosomal scanning and start codon recognition; GTP hydrolysis and join…	18	0.828	0.989471	1.61717e+07	1.13997e+07	26.29	19.46	1.47818e+07	1.87468e+07	2.03144e+07	2.06341e+07	8.91071e+06	9.09081e+06	8.04879e+06	9.04103e+06	1.57733e+07	1.57828e+07	1.58458e+07	1.57085e+07	5.72515e+06	6.70922e+06	2.86958e+06	3.16949e+06	8.01684e+06
High	Master Protein	P63220	40S ribosomal protein S21 [OS=Homo sapiens]	0	Homo sapiens (SwissProt TaxID=9606)	150.857	83	10	188	10	83	9.1	8.5	749.71	10	protein metabolism;RNA metabolism OR transcription;other metabolic processes	cytosol;ER/Golgi;translational apparatus;nucleus;other cell component	other molecular function	Pf01249	6227	RPS21	hsa:6227; P35265; P63220	ENSG00000171858	Cytoplasmic ribosomal proteins	Regulation of expression of SLITs and ROBOs; L13a-mediated translational silencing of Ceruloplasmin expression; Formation of a pool of free 40S subunits; GTP hydrolysis and joining of the 60S ribosomal subunit; Major pathway of rRNA processing in the nucleolus and cytosol; Nonsense Mediated Decay (NMD) enhanced by the Exon Junction Complex (EJC); SRP-dependent cotranslational protein targeting to…	18	0.772	0.989471	1.48076e+07	1.05236e+07	26.78	9.75	6.81923e+06	6.74216e+06	8.12893e+06	7.86084e+06	1.10193e+07	1.12001e+07	1.02516e+07	1.18075e+07	1.63488e+07	1.57779e+07	1.59983e+07	1.59224e+07	5.02461e+06	6.31482e+06	2.35722e+06	2.54073e+06	7.56945e+06
High	Master Protein	P62266	40S ribosomal protein S23 [OS=Homo sapiens]	0	Homo sapiens (SwissProt TaxID=9606)	44.176	49	7	88	7	143	15.8	10.49	244.1	7	cell organization and biogenesis;protein metabolism;other metabolic processes	cytosol;ER/Golgi;translational apparatus;nucleus;other cell component	other molecular function	Pf00164	6228	RPS23	hsa:6228; P39028; P62266; Q6IB08	ENSG00000186468	Cytoplasmic ribosomal proteins	Regulation of expression of SLITs and ROBOs; Major pathway of rRNA processing in the nucleolus and cytosol; GTP hydrolysis and joining of the 60S ribosomal subunit; Nonsense Mediated Decay (NMD) enhanced by the Exon Junction Complex (EJC); Eukaryotic Translation Termination; Nonsense Mediated Decay (NMD) independent of the Exon Junction Complex (EJC); L13a-mediated translational silencing of Ceru…	18	0.817	0.989471	1.03343e+06	722347	47.16	63.88	2.08335e+06	970538	676253	794796	620163	676112	565126	626291	2.01183e+06	1.96356e+06	1.40008e+06	1.93639e+06	323532	388422	206845	265797	468883
High	Master Protein	P62847-1	40S ribosomal protein S24 [OS=Homo sapiens]	0	Homo sapiens (SwissProt TaxID=9606)	52.687	44	6	94	6	133	15.4	10.78	285.07	6	protein metabolism;RNA metabolism OR transcription;other metabolic processes;developmental processes;other biological processes	cytosol;ER/Golgi;translational apparatus;nucleus;other cell component	other molecular function	Pf01282	100172593; 100354973; 100397481; 100724673; 100754112; 100968788; 101000059; 101016814; 101976902; 102925733; 104662247; 105502366; 105510455; 105535690; 105597378; 105825479; 105992677; 108281265; 108310440; 108524229; 109682239; 109699379; 20088; 466117; 6229; 81776	LOC100397479; Rps24; RPS24	A0A1S3FYL3; A0A250Y9Z4; A0A286XEI0; A0A287CY53; A0A2I3N7A7; A0A2J8NTW3; A0A2J8U543; A0A2K5KEF1; A0A2K5NQ60; A0A2K5RT77; A0A2K5ZGG2; A0A2K6EHZ5; A0A2K6KBT2; A0A2K6PJP0; A0A2R9CIG7; A0A3L7IM36; A0A5F4W5M3; A0A5F9D2E6; A0A6D2WS47; A0A6I9MCJ3; A0A6J3GBC8; A0A6P5QSH7; A0A8B7G7P2; A0A8C2VTK1; A0A8C9DN54; A0A8C9IWH9; A0A8D2AYC3; A0A8D2GMF0; A0A8D2K3U2; A0A8I5TNC4; ccan:109682239; ccan:109699379; cge:100…	ENSCANG00000043392; ENSCATG00000042439; ENSCCAG00000033731; ENSCCNG00000013415; ENSCGRG00001012180; ENSCJAG00000012512; ENSCJAG00000076670; ENSCLAG00000013936; ENSCPOG00000020096; ENSG00000138326; ENSMICG00000005951; ENSMLEG00000037657; ENSMUSG00000025290; ENSNLEG00000010524; ENSOCUG00000012472; ENSPANG00000022507; ENSPCOG00000004154; ENSPEMG00000014749; ENSPPAG00000043469; ENSPPYG00000002304; EN…	Cytoplasmic ribosomal proteins; mRNA processing; Cytoplasmic ribosomal proteins	Regulation of expression of SLITs and ROBOs; L13a-mediated translational silencing of Ceruloplasmin expression; Translation initiation complex formation; Formation of a pool of free 40S subunits; Formation of the ternary complex, and subsequently, the 43S complex; Ribosomal scanning and start codon recognition; GTP hydrolysis and joining of the 60S ribosomal subunit; SRP-dependent cotranslational…	40	1.102	0.999897	1.25357e+06	1.3777e+06	24	30.62	635736	766254	1.02173e+06	1.12661e+06	924677	968958	813979	1.00415e+06	1.57004e+06	1.6534e+06	1.72094e+06	1.6895e+06	489966	567912	269776	248318	1.01e+06
High	Master Protein	P62851	40S ribosomal protein S25 [OS=Homo sapiens]	0	Homo sapiens (SwissProt TaxID=9606)	65.575	57	11	177	11	125	13.7	10.11	416.02	11	protein metabolism;RNA metabolism OR transcription;other metabolic processes;other biological processes	cytosol;translational apparatus;nucleus;other cell component	other molecular function	Pf03297	6230	RPS25	B2R4M7; hsa:6230; P25111; P62851	ENSG00000118181; ENSG00000280831	Cytoplasmic ribosomal proteins	Major pathway of rRNA processing in the nucleolus and cytosol; L13a-mediated translational silencing of Ceruloplasmin expression; Translation initiation complex formation; Formation of a pool of free 40S subunits; Formation of the ternary complex, and subsequently, the 43S complex; Ribosomal scanning and start codon recognition; GTP hydrolysis and joining of the 60S ribosomal subunit; Regulation …	18	0.854	0.989471	1.92747e+07	1.49802e+07	26.2	17.95	2.24901e+07	2.2156e+07	2.46985e+07	2.33094e+07	1.09349e+07	1.08944e+07	1.00975e+07	1.14782e+07	1.92896e+07	1.84284e+07	1.85714e+07	1.92458e+07	7.31342e+06	9.98149e+06	3.87453e+06	4.34083e+06	9.74452e+06
High	Master Protein	P62854	40S ribosomal protein S26 [OS=Homo sapiens]	0	Homo sapiens (SwissProt TaxID=9606)	64.077	56	6	115	6	115	13	11	326.81	6	protein metabolism;other metabolic processes;other biological processes	other membranes;cytosol;ER/Golgi;translational apparatus;nucleus;other cell component	nucleic acid binding activity;other molecular function	Pf01283	6231	RPS26	hsa:6231; P02383; P62854; P70394; Q06722; Q3MHD8; Q6IRY4	ENSG00000197728	Cytoplasmic ribosomal proteins	Regulation of expression of SLITs and ROBOs; Major pathway of rRNA processing in the nucleolus and cytosol; Peptide chain elongation; L13a-mediated translational silencing of Ceruloplasmin expression; Translation initiation complex formation; Formation of a pool of free 40S subunits; Formation of the ternary complex, and subsequently, the 43S complex; Ribosomal scanning and start codon recognitio…	18	0.789	0.989471	4.13649e+06	2.71445e+06	21.32	28.1	3.95709e+06	3.71705e+06	3.75544e+06	4.42256e+06	2.21399e+06	2.1766e+06	1.80088e+06	2.14321e+06	4.2252e+06	3.89541e+06	4.03291e+06	4.0538e+06	1.12956e+06	1.13107e+06	451276	551615	1.90762e+06
High	Master Protein	P42677	40S ribosomal protein S27 [OS=Homo sapiens]	0	Homo sapiens (SwissProt TaxID=9606)	60.962	40	5	126	3	84	9.5	9.45	375.32	5	cell organization and biogenesis;protein metabolism;RNA metabolism OR transcription;other metabolic processes	cytosol;translational apparatus;nucleus;other cell component	nucleic acid binding activity;other molecular function	Pf01667	6232	RPS27	hsa:6232; P42677; Q5T4L6	ENSG00000177954	Cytoplasmic ribosomal proteins	Separation of Sister Chromatids; Resolution of Sister Chromatid Cohesion; RHO GTPases Activate Formins; EML4 and NUDC in mitotic spindle formation; Amplification of signal from unattached kinetochores via a MAD2 inhibitory signal; Regulation of expression of SLITs and ROBOs; Major pathway of rRNA processing in the nucleolus and cytosol; GTP hydrolysis and joining of the 60S ribosomal subunit; Non…	24	0.802	0.989471	3.61391e+06	1.99388e+06	54.22	44.48	5.78791e+06	5.70417e+06	4.70072e+06	5.30019e+06	1.16772e+06	1.25497e+06	1.0885e+06	1.27849e+06	3.54768e+06	2.98908e+06	3.59257e+06	3.68652e+06	583638	1.04145e+06	408056	466993	1.3093e+06
High	Master Protein	Q71UM5	40S ribosomal protein S27-like [OS=Homo sapiens]	0	Homo sapiens (SwissProt TaxID=9606)	24.176	40	3	45	1	84	9.5	9.45	120.43	3	cell cycle OR cell proliferation;cell organization and biogenesis;protein metabolism;other metabolic processes;stress response;signal transduction;other biological processes	cytosol;translational apparatus;nucleus	enzyme regulator activity;nucleic acid binding activity;other molecular function	Pf01667	51065	RPS27L	hsa:51065; Q71UM5; Q9BTJ1	ENSG00000185088		Regulation of expression of SLITs and ROBOs; L13a-mediated translational silencing of Ceruloplasmin expression; Formation of a pool of free 40S subunits; GTP hydrolysis and joining of the 60S ribosomal subunit; Major pathway of rRNA processing in the nucleolus and cytosol; Nonsense Mediated Decay (NMD) enhanced by the Exon Junction Complex (EJC); SRP-dependent cotranslational protein targeting to…	17	0.748	0.989471	147876	144800	51.64	34.16	325169		252565	291411	75189.4			99757.1	189662	118190	144309	130735	51176.3	65010.6	12021.9
High	Master Protein	P62857	40S ribosomal protein S28 [OS=Homo sapiens]	0	Homo sapiens (SwissProt TaxID=9606)	108.527	80	8	158	8	69	7.8	10.7	531.77	8	cell organization and biogenesis;protein metabolism;RNA metabolism OR transcription;other metabolic processes;other biological processes	other membranes;cytosol;ER/Golgi;translational apparatus;nucleus;other cell component	other molecular function	Pf01200	6234	RPS28	hsa:6234; P25112; P62857	ENSG00000233927	Cytoplasmic ribosomal proteins	L13a-mediated translational silencing of Ceruloplasmin expression; Translation initiation complex formation; Formation of a pool of free 40S subunits; Formation of the ternary complex, and subsequently, the 43S complex; Ribosomal scanning and start codon recognition; GTP hydrolysis and joining of the 60S ribosomal subunit; Regulation of expression of SLITs and ROBOs; Major pathway of rRNA process…	18	0.651	0.863816	8.5161e+06	5.70657e+06	9.74	9.42	5.45054e+06	6.07025e+06	7.54467e+06	7.82522e+06	6.88527e+06	7.13028e+06	6.45708e+06	7.4081e+06	8.48725e+06	8.26334e+06	8.21444e+06	8.23316e+06	2.95445e+06	3.43676e+06	1.41557e+06	1.55971e+06	4.18078e+06
High	Master Protein	P62273-1	40S ribosomal protein S29 [OS=Homo sapiens]	0	Homo sapiens (SwissProt TaxID=9606)	16.631	48	3	63	3	56	6.7	10.13	140.14	3	protein metabolism;other metabolic processes;developmental processes;signal transduction;other biological processes	other membranes;cytosol;ER/Golgi;translational apparatus;nucleus;other cell component	other molecular function	Pf00253	100174505; 100190260; 100337712; 100347924; 100469432; 100667486; 100719236; 100927213; 100985883; 100998862; 101003239; 101091204; 101121859; 101129386; 101329511; 101380997; 101565752; 101582840; 101708932; 101829442; 102127171; 102281700; 102282720; 102432200; 102432897; 102529613; 102747441; 102927741; 103016304; 103126841; 103228935; 103254187; 103665603; 104682765; 104990239; 104993772; 104…	LOC101343406; LOC101582840; LOC101829442; LOC104994204; LOC105757850; LOC107136033; LOC109563998; LOC110290257; LOC111161289; LOC112830741; LOC113414144; LOC113830750; LOC114118103; LOC117675034; rps29; Rps29; RPS29	A0A096NE90; A0A0B8RTS9; A0A0D9RRX9; A0A0P6JEN2; A0A1S3ANG5; A0A1U7QY13; A0A1U7SRP0; A0A1W7RDR3; A0A218UJ26; A0A286XIF3; A0A2I2Z627; A0A2I3G8X8; A0A2J8PGX8; A0A2J8WKD7; A0A2K5HN18; A0A2K5KXM8; A0A2K5P9B3; A0A2K5WR94; A0A2K5YEJ8; A0A2K6B5U8; A0A2K6GFB5; A0A2K6JWT4; A0A2K6QDH5; A0A2R9AS94; A0A2U3V076; A0A2U3XDZ0; A0A2U3ZNL2; A0A2Y9DAU4; A0A2Y9I4L0; A0A2Y9LG40; A0A2Y9N4M9; A0A2Y9S2Q9; A0A337SCP7; A0A…	ENSAMEG00000028160; ENSBGRG00000015577; ENSBIXG00000020972; ENSBIXG00005006176; ENSBMSG00010003406; ENSBMUG00000001865; ENSBTAG00000052337; ENSCABG00000005956; ENSCAFG00030000664; ENSCAFG00040002483; ENSCAFG00845002205; ENSCANG00000019407; ENSCANG00000028990; ENSCANG00000037526; ENSCATG00000011469; ENSCATG00000017816; ENSCATG00000031196; ENSCCAG00000001210; ENSCCAG00000019033; ENSCCAG00000032090;…	Cytoplasmic ribosomal proteins; mRNA processing; Cytoplasmic ribosomal proteins	Regulation of expression of SLITs and ROBOs; Major pathway of rRNA processing in the nucleolus and cytosol; L13a-mediated translational silencing of Ceruloplasmin expression; Translation initiation complex formation; Formation of a pool of free 40S subunits; Formation of the ternary complex, and subsequently, the 43S complex; Ribosomal scanning and start codon recognition; GTP hydrolysis and join…	50	0.87	0.989471	6.16689e+06	4.73833e+06	26.09	13.38	6.32749e+06	6.04087e+06	5.52147e+06	7.37009e+06	3.21557e+06	3.08487e+06	2.6874e+06	2.93577e+06	6.24736e+06	5.47104e+06	6.43224e+06	6.19661e+06	2.11386e+06	2.34602e+06	1.09158e+06	1.54807e+06	3.10085e+06
High	Master Protein	P23396-1	40S ribosomal protein S3 [OS=Homo sapiens]	0	Homo sapiens (SwissProt TaxID=9606)	213.178	84	27	374	27	243	26.7	9.66	1112.37	27	cell cycle OR cell proliferation;cell organization and biogenesis;protein metabolism;DNA metabolism;other metabolic processes;stress response;other biological processes	plasma membrane;other membranes;cytosol;cytoskeleton;mitochondrion;ER/Golgi;translational apparatus;nucleus;other cell component	cytoskeletal activity;nucleic acid binding activity;other molecular function	Pf00189, Pf07650	100610616; 100985646; 101047429; 101108684; 101152945; 101326215; 102189887; 102284442; 102523692; 102544933; 102981814; 103073122; 103248057; 103253999; 104665103; 104981419; 104994106; 105468763; 105511819; 105555214; 105578730; 105811423; 108307596; 108537614; 109569758; 326588; 6188; 695748; 733671	LOC114109396; RPS3	A0A0D9QV93; A0A1U7T1Z5; A0A2I3RE57; A0A2J8MB83; A0A2K5DG13; A0A2K5J8P1; A0A2K5MEJ1; A0A2K5PZ61; A0A2K5XTQ4; A0A2K6BX85; A0A2K6H0H9; A0A2K6N638; A0A2K6NDX7; A0A2K6SRK1; A0A2R9A443; A0A2U3UZY8; A0A2Y9EFX1; A0A2Y9PRT1; A0A340X0D6; A0A341CSG2; A0A452EBJ3; A0A6D2W076; A0A6D2Y8Q3; A0A6I9I4M0; A0A6J0Z526; A0A6J3GC57; A0A6P3I284; A0A6P5D1W8; A0A6P7D5H2; A0A8C0HWL4; A0A8C3YBH2; A0A8C5XGU1; A0A8C6DB75; A0A…	ENSANAG00000027669; ENSBMSG00010006696; ENSBMUG00000003751; ENSBTAG00000005620; ENSCANG00000036026; ENSCATG00000035348; ENSCCAG00000022155; ENSCHIG00000012342; ENSCSAG00000003937; ENSCWAG00000001939; ENSDLEG00000003018; ENSG00000149273; ENSGGOG00000006519; ENSMICG00000030910; ENSMLEG00000027047; ENSMMNG00015019776; ENSMMSG00000010456; ENSMMUG00000009019; ENSMNEG00000032069; ENSPCOG00000028750; EN…	Cytoplasmic ribosomal proteins; Cytoplasmic ribosomal proteins	Regulation of expression of SLITs and ROBOs; Major pathway of rRNA processing in the nucleolus and cytosol; GTP hydrolysis and joining of the 60S ribosomal subunit; Nonsense Mediated Decay (NMD) enhanced by the Exon Junction Complex (EJC); Eukaryotic Translation Termination; Nonsense Mediated Decay (NMD) independent of the Exon Junction Complex (EJC); L13a-mediated translational silencing of Ceru…	24	1.161	0.989471	8.02513e+06	6.96188e+06	23.64	46.08	7.78406e+06	8.20327e+06	8.89719e+06	9.08987e+06	3.79292e+06	4.07022e+06	4.24428e+06	4.48064e+06	8.05606e+06	7.6492e+06	7.55571e+06	8.29077e+06	1.68947e+06	2.66607e+06	1.15233e+06	1.22711e+06	4.87225e+06
High	Master Protein	P62861	40S ribosomal protein S30 [OS=Homo sapiens]	0	Homo sapiens (SwissProt TaxID=9606)	25.464	20	4	73	4	59	6.6	12.15	202.91	4	protein metabolism;other metabolic processes;stress response	non-structural extracellular;cytosol;translational apparatus;other cell component	other molecular function	Pf04758		Fau; FAU	A0A452F0A8; A0A7L0YXB0; A0A8C5IE60; A0A8C5LQJ8; P0C2F0; P62860; P62862; P62863; P62864; P62866; P62867; Q05472; Q5RC12; Q8HYI8; Q920W7; Q95261; Q9JJ24	ENSCHIG00000017446; ENSJHYG00000000624; ENSLLEG00000000574			0	0.597	0.659081	6.12083e+06	3.09649e+06	29.74	39.77	5.70928e+06	5.66645e+06	6.34037e+06	6.24869e+06	2.55875e+06	2.51774e+06	2.31158e+06	2.48811e+06	6.01631e+06	5.94606e+06	6.21583e+06	5.87989e+06	2.38483e+06	2.88663e+06	1.36631e+06	1.24748e+06	1.20453e+06
High	Master Protein	P61247	40S ribosomal protein S3a [OS=Homo sapiens]	0	Homo sapiens (SwissProt TaxID=9606)	348.02	72	31	632	31	264	29.9	9.73	1869.12	31	protein metabolism;other metabolic processes;other biological processes	cytosol;ER/Golgi;translational apparatus;nucleus;other cell component	nucleic acid binding activity;other molecular function	Pf01015	6189	RPS3A	B2R4D4; D3DP05; hsa:6189; P33443; P49241; P61247	ENSG00000145425	Cytoplasmic ribosomal proteins	Regulation of expression of SLITs and ROBOs; Major pathway of rRNA processing in the nucleolus and cytosol; Peptide chain elongation; L13a-mediated translational silencing of Ceruloplasmin expression; Translation initiation complex formation; Formation of a pool of free 40S subunits; Formation of the ternary complex, and subsequently, the 43S complex; Ribosomal scanning and start codon recognitio…	18	0.913	0.999684	2.1344e+07	1.62661e+07	28.85	17.4	2.45935e+07	2.29176e+07	2.73375e+07	2.81134e+07	1.1449e+07	1.12349e+07	1.04892e+07	1.16592e+07	2.15769e+07	2.02022e+07	2.13864e+07	1.94432e+07	7.67823e+06	9.6971e+06	3.72711e+06	4.42751e+06	1.1529e+07
High	Master Protein	P62701	40S ribosomal protein S4, X isoform [OS=Homo sapiens]	0	Homo sapiens (SwissProt TaxID=9606)	254.64	78	29	543	29	263	29.6	10.15	1606.41	29	protein metabolism;other metabolic processes;other biological processes	cytosol;translational apparatus;nucleus;other cell component	nucleic acid binding activity;other molecular function	Pf00467, Pf00900, Pf01479, Pf08071, Pf16121	6191	RPS4X	hsa:6191; P12631; P12750; P27576; P55831; P62701; Q14727; Q6IPY4	ENSG00000198034	Cytoplasmic ribosomal proteins	Major pathway of rRNA processing in the nucleolus and cytosol; L13a-mediated translational silencing of Ceruloplasmin expression; Translation initiation complex formation; Formation of a pool of free 40S subunits; Formation of the ternary complex, and subsequently, the 43S complex; Ribosomal scanning and start codon recognition; GTP hydrolysis and joining of the 60S ribosomal subunit; Regulation …	18	1.026	0.999897	1.69249e+07	1.6307e+07	39.57	19.29	2.30845e+07	2.2355e+07	2.62382e+07	2.71704e+07	8.86277e+06	9.03336e+06	7.67654e+06	8.44832e+06	1.63918e+07	1.6273e+07	1.67445e+07	1.64273e+07	7.20381e+06	8.71531e+06	3.38402e+06	3.97147e+06	1.21497e+07
High	Master Protein	P46782	40S ribosomal protein S5 [OS=Homo sapiens]	0	Homo sapiens (SwissProt TaxID=9606)	276.157	74	20	510	20	204	22.9	9.72	1747.81	20	cell organization and biogenesis;protein metabolism;other metabolic processes;other biological processes	cytosol;translational apparatus;nucleus;other cell component	nucleic acid binding activity;other molecular function	Pf00177	6193	RPS5	B2R4T2; hsa:6193; P46782; Q96BN0	ENSG00000083845	Cytoplasmic ribosomal proteins	Regulation of expression of SLITs and ROBOs; Major pathway of rRNA processing in the nucleolus and cytosol; Peptide chain elongation; L13a-mediated translational silencing of Ceruloplasmin expression; Translation initiation complex formation; Formation of a pool of free 40S subunits; Formation of the ternary complex, and subsequently, the 43S complex; Ribosomal scanning and start codon recognitio…	18	0.952	0.999684	1.95138e+07	1.63174e+07	32.56	17.03	2.86508e+07	2.85658e+07	2.86893e+07	2.7581e+07	1.32851e+07	1.25461e+07	1.1723e+07	1.25964e+07	1.94335e+07	1.87486e+07	1.82737e+07	1.94827e+07	8.43224e+06	1.03207e+07	4.1376e+06	4.53963e+06	1.19805e+07
High	Master Protein	P62753	40S RIBOSOMAL PROTEIN S6 [OS=Homo sapiens]	0	Homo sapiens (SwissProt TaxID=9606)	194.484	53	17	248	17	249	28.7	10.84	802.68	17	cell cycle OR cell proliferation;protein metabolism;RNA metabolism OR transcription;other metabolic processes;developmental processes;signal transduction;other biological processes	cytosol;ER/Golgi;translational apparatus;nucleus;other cell component	other molecular function	Pf01092	6194	RPS6	hsa:6194; P08227; P10660; P62753; Q4VBY7; Q8N6Z7	ENSG00000137154	IL-5 signaling pathway; Thyroid stimulating hormone (TSH) signaling pathway; Leptin signaling pathway; Follicle stimulating hormone (FSH) signaling pathway; Prolactin signaling pathway; Thymic stromal lymphopoietin (TSLP) signaling pathway; Interleukin-11 signaling pathway; Oncostatin M signaling pathway; Brain-derived neurotrophic factor (BDNF) signaling pathway; Kit receptor signaling pathway; …	Regulation of expression of SLITs and ROBOs; L13a-mediated translational silencing of Ceruloplasmin expression; Translation initiation complex formation; Formation of a pool of free 40S subunits; Formation of the ternary complex, and subsequently, the 43S complex; Ribosomal scanning and start codon recognition; GTP hydrolysis and joining of the 60S ribosomal subunit; mTORC1-mediated signalling; S…	45	0.863	0.989471	1.46448e+07	1.04906e+07	51.06	29.86	2.06189e+07	2.13647e+07	2.22212e+07	2.39389e+07	4.66646e+06	5.25873e+06	4.94467e+06	5.45135e+06	1.44388e+07	1.37218e+07	1.51618e+07	1.44871e+07	4.47403e+06	4.87436e+06	2.02751e+06	2.26807e+06	7.39643e+06
High	Master Protein	P62081	40S ribosomal protein S7 [OS=Homo sapiens]	0	Homo sapiens (SwissProt TaxID=9606)	126.206	64	16	241	16	194	22.1	10.1	723.35	16	protein metabolism;RNA metabolism OR transcription;other metabolic processes;developmental processes;other biological processes	cytosol;cytoskeleton;translational apparatus;nucleus;other cell component	enzyme regulator activity;nucleic acid binding activity;other molecular function	Pf01251	6201	RPS7	hsa:6201; P23821; P24818; P62081; Q57Z92; Q6IPH1	ENSG00000171863	Cytoplasmic ribosomal proteins	Regulation of expression of SLITs and ROBOs; Major pathway of rRNA processing in the nucleolus and cytosol; rRNA modification in the nucleus and cytosol; GTP hydrolysis and joining of the 60S ribosomal subunit; Nonsense Mediated Decay (NMD) enhanced by the Exon Junction Complex (EJC); Eukaryotic Translation Termination; Nonsense Mediated Decay (NMD) independent of the Exon Junction Complex (EJC);…	19	0.891	0.990441	5.34894e+06	4.02529e+06	45.32	29.63	7.97476e+06	8.98906e+06	8.72728e+06	8.53457e+06	2.79414e+06	2.59387e+06	2559517	2.64459e+06	5.50724e+06	4840508	5.3253e+06	5.11364e+06	1.98116e+06	2.17845e+06	873424	922901	3.11456e+06
High	Master Protein	P62241	40S ribosomal protein S8 [OS=Homo sapiens]	0	Homo sapiens (SwissProt TaxID=9606)	290.581	62	19	409	19	208	24.2	10.32	1386.15	19	protein metabolism;RNA metabolism OR transcription;other metabolic processes	cytosol;ER/Golgi;translational apparatus;nucleus;other cell component	other molecular function	Pf01201	6202	RPS8	hsa:6202; P09058; P62241; Q6IRL7	ENSG00000142937	Cytoplasmic ribosomal proteins	Regulation of expression of SLITs and ROBOs; Major pathway of rRNA processing in the nucleolus and cytosol; L13a-mediated translational silencing of Ceruloplasmin expression; Translation initiation complex formation; Formation of a pool of free 40S subunits; Formation of the ternary complex, and subsequently, the 43S complex; Ribosomal scanning and start codon recognition; GTP hydrolysis and join…	18	0.748	0.989471	1.73013e+07	9.06711e+06	61.93	171.02	3.02127e+07	2.83037e+07	3.21452e+07	3.14658e+07	5.14326e+06	5.4598e+06	4.56505e+06	5.63355e+06	1.7475e+07	1.68484e+07	1.61164e+07	1.67064e+07	4.26298e+06	5.42458e+06	2.1748e+06	2.58975e+06	6.59352e+06
High	Master Protein	P46781	40S ribosomal protein S9 [OS=Homo sapiens]	0	Homo sapiens (SwissProt TaxID=9606)	98.177	57	20	254	20	194	22.6	10.65	507.43	20	protein metabolism;other metabolic processes;other biological processes	cytosol;translational apparatus;nucleus;other cell component	nucleic acid binding activity;other molecular function	Pf00163, Pf01479	6203	RPS9	A9C4C1; hsa:6203; P46781; Q4QRK7; Q9BVZ0	ENSG00000170889; ENSG00000274005; ENSG00000274626; ENSG00000274646; ENSG00000274950; ENSG00000275323; ENSG00000277079; ENSG00000277359; ENSG00000278081; ENSG00000278270	Cytoplasmic ribosomal proteins	Regulation of expression of SLITs and ROBOs; Major pathway of rRNA processing in the nucleolus and cytosol; rRNA modification in the nucleus and cytosol; Peptide chain elongation; L13a-mediated translational silencing of Ceruloplasmin expression; Translation initiation complex formation; Formation of a pool of free 40S subunits; Formation of the ternary complex, and subsequently, the 43S complex;…	19	0.954	0.999684	7.39325e+06	6.22069e+06	50.97	48.04	1.27186e+07	1.14713e+07	1.38104e+07	1.33937e+07	3.53512e+06	3.44565e+06	2.83413e+06	3.71878e+06	7.94522e+06	7.23181e+06	6.93323e+06	7.05345e+06	1.42495e+06	1.7235e+06	877889	1.01126e+06	4.49021e+06
High	Master Protein	P08865	40S ribosomal protein SA [OS=Homo sapiens]	0	Homo sapiens (SwissProt TaxID=9606)	316.883	64	20	509	20	295	32.8	4.87	2294.7	20	cell adhesion;cell organization and biogenesis;protein metabolism;other metabolic processes;other biological processes	plasma membrane;other membranes;cytosol;translational apparatus;nucleus;other cell component	translation activity;other molecular function	Pf00318, Pf16122	3921	RPSA	hsa:3921; P08865; P11085; P12030; Q16471; Q6IPD1; Q6IPD2; Q6NSD1; Q6NXQ8; Q86VC0	ENSG00000168028	Cytoplasmic ribosomal proteins	Regulation of expression of SLITs and ROBOs; L13a-mediated translational silencing of Ceruloplasmin expression; Formation of a pool of free 40S subunits; GTP hydrolysis and joining of the 60S ribosomal subunit; Major pathway of rRNA processing in the nucleolus and cytosol; Nonsense Mediated Decay (NMD) enhanced by the Exon Junction Complex (EJC); SRP-dependent cotranslational protein targeting to…	18	0.809	0.989471	3.73588e+07	3.1539e+07	9.8	5.44	2.93312e+07	2.85959e+07	3.25819e+07	3.25769e+07	3.38061e+07	3.32217e+07	3.12257e+07	3.20113e+07	3.83139e+07	3.60295e+07	3.61708e+07	3.54777e+07	1.77213e+07	2.1857e+07	8.31576e+06	9.05015e+06	2.35894e+07
High	Master Protein	Q9BRK5-1	45 kDa calcium-binding protein [OS=Homo sapiens]	0	Homo sapiens (SwissProt TaxID=9606)	60.831	28	7	32	7	362	41.8	4.86	78	7	cell organization and biogenesis;transport;developmental processes;other biological processes	plasma membrane;other membranes;ER/Golgi;other cytoplasmic organelle;other cell component	other molecular function	Pf13202, Pf13499	51150	SDF4	A0A024R084; B1AME5; B1AME6; B2RDF1; B4DSM1; hsa:51150; Q53G52; Q53HQ9; Q8NBQ3; Q96AA1; Q9BRK5; Q9NZP7; Q9UN53	ENSG00000078808			0	0.564	0.664841	1.09065e+06	347351	31.72	54.94	904260	833710	750890	952908	1.37378e+06	1.1492e+06	1.33486e+06	954781	1.07656e+06	776661	1.08035e+06	770459	376756	487645	86221.9	190430	183472
High	Master Protein	P08195	4F2 cell-surface antigen heavy chain [OS=Homo sapiens]	0	Homo sapiens (SwissProt TaxID=9606)	360.204	53	31	591	1	630	68	5.01	2104.11	31	other metabolic processes;transport;other biological processes	plasma membrane;other membranes;nucleus;other cytoplasmic organelle;other cell component	transporter activity;nucleic acid binding activity;other molecular function	Pf00128, Pf16028	6520	SLC3A2	hsa:6520; P08195; Q13543	ENSG00000168003	mRNA, protein, and metabolite inducation pathway by cyclosporin A; Ferroptosis; Proximal tubule transport; Malignant pleural mesothelioma	Tryptophan catabolism; Basigin interactions; Amino acid transport across the plasma membrane; Defective SLC7A7 causes lysinuric protein intolerance (LPI)	8	1.235	0.989471	109695	135204	52.32	39.19		20897.2	15316.6	18225	77906	83211.8	78349.4	75262.4	122430	142701	134976	123878	36605.9	25393.1	12923.4	25321.3	102856
High	Master Protein	P49189	4-trimethylaminobutyraldehyde dehydrogenase [OS=Homo sapiens]	0	Homo sapiens (SwissProt TaxID=9606)	96.455	41	17	122	17	494	53.8	5.87	227.44	17	cell organization and biogenesis;other metabolic processes	cytosol;other cell component	other molecular function	Pf00171	223	ALDH9A1	B2R6X1; B4DXY7; B9EKV4; hsa:223; P49189; Q5VV90; Q6LCL1; Q9NZT7	ENSG00000143149	GABA receptor signaling; Tryptophan metabolism; Fluoroacetic acid toxicity	Carnitine synthesis	4	0.977	0.999684	2.27621e+06	2.46291e+06	63.69	23.74	5.96318e+06	5.81427e+06	5.77506e+06	5.60485e+06	1.27005e+06	1.56291e+06	1.57646e+06	1.93378e+06	1.78812e+06	1.96197e+06	2.02987e+06	2.21275e+06	1.31353e+06	2.07267e+06	769161	882332	1.86808e+06
High	Master Protein	Q8TCD5	5'(3')-deoxyribonucleotidase, cytosolic type [OS=Homo sapiens]	0	Homo sapiens (SwissProt TaxID=9606)	26.324	31	3	42	3	201	23.4	6.64	76.07	3	other metabolic processes	cytosol;nucleus;other cell component	other molecular function	Pf06941	30833	NT5C	hsa:30833; Q8TCD5; Q96HS6; Q9NP82	ENSG00000125458	Pyrimidine metabolism	Purine catabolism; Pyrimidine catabolism	3	1.227	0.989471	69912.8	84950.8	36.15	28.91	111934	103702	103495	114110	56460.3	55515.8	46104.3	44568.2	60059.9	56174.2	61474	63514	76897.6	90739	23375.8	40487	54427.4
High	Master Protein	Q9H0D6-1	5'-3' exoribonuclease 2 [OS=Homo sapiens]	0	Homo sapiens (SwissProt TaxID=9606)	214.702	33	24	294	24	950	108.5	7.47	885.69	24	DNA metabolism;RNA metabolism OR transcription;other metabolic processes;developmental processes;other biological processes	nucleus;other cell component	nucleic acid binding activity;other molecular function	Pf03159, Pf17846	22803	XRN2	hsa:22803; Q3L8N4; Q6KGZ9; Q9BQL1; Q9H0D6; Q9NTW0; Q9NXS6; Q9UL53	ENSG00000088930	mRNA processing	Major pathway of rRNA processing in the nucleolus and cytosol; Association of TriC/CCT with target proteins during biosynthesis	3	1.002	0.999897	4.16763e+06	3.38362e+06	27.38	30.52	4.97546e+06	4.51408e+06	5.01222e+06	4.93231e+06	2.23376e+06	2.08484e+06	2.21641e+06	2.41677e+06	4.31285e+06	3.85343e+06	3.46484e+06	4.67598e+06	1.6278e+06	2.15085e+06	706459	1.04148e+06	2.24864e+06
High	Master Protein	Q00013-1	55 kDa erythrocyte membrane protein [OS=Homo sapiens]	0	Homo sapiens (SwissProt TaxID=9606)	63.548	22	7	43	7	466	52.3	7.37	136.42	7	other metabolic processes;signal transduction;other biological processes	plasma membrane;other membranes;cytoskeleton;other cell component	signal transduction activity or receptor binding;kinase activity	Pf00018, Pf00595, Pf00625	100993763; 101150257; 107971248; 4354	MPP1	A0A2I2Z2Z7; A0A2J8J4T9; A0A2R9C400; A0A6D2XKF2; B4DZV5; G3XAI1; ggo:101150257; H2QZB6; hsa:4354; K7CVG7; pps:100993763; ptr:107971248; Q00013; Q2TSB6; Q5J7V5	ENSG00000130830; ENSGGOG00000001049; ENSPPAG00000040588; ENSPTRG00000022450; ENSPTRG00000051407	MECP2 and associated Rett syndrome	Sensory processing of sound by outer hair cells of the cochlea	2	0.796	0.989471	634497	654189	37.54	66.79	568483	469426	723447	507270	775185	671937	763728	795226	389390	361481	439121	499984	610516	717349	274927	293757	483833
High	Master Protein	Q13131	5'-AMP-activated protein kinase catalytic subunit alpha-1 [OS=Homo sapiens]	0	Homo sapiens (SwissProt TaxID=9606)	50.844	18	6	35	6	559	64	8.12	81.93	6	cell-cell signaling;cell organization and biogenesis;protein metabolism;other metabolic processes;stress response;transport;signal transduction;other biological processes	plasma membrane;other membranes;cytosol;nucleus;other cell component	cytoskeletal activity;kinase activity;other molecular function	Pf00069, Pf16579	5562	PRKAA1	A8MTQ6; B2R7E1; hsa:5562; O00286; Q13131; Q5D0E1; Q86VS1; Q9UNQ4	ENSG00000132356	AMP-activated protein kinase (AMPK) signaling; Target of rapamycin (TOR) signaling; Energy metabolism; Sterol regulatory element-binding proteins (SREBP) signaling; SREBF and miR33 in cholesterol and lipid homeostasis; Leptin signaling pathway; Brain-derived neurotrophic factor (BDNF) signaling pathway; mir-124 predicted interactions with cell cycle and differentiation ; ATM signaling in developm…	Activation of AMPK downstream of NMDARs; TP53 Regulates Metabolic Genes; Regulation of TP53 Activity through Phosphorylation; Macroautophagy; Energy dependent regulation of mTOR by LKB1-AMPK	32	1.106	0.999684	575881	724186	32.39	64.44	370118	422379	257404	429512	638553	482423	328096	334906	887808	718511	814446	731006	88287.9	94272.8	21795	54427.6	596729
High	Master Protein	Q9Y478	5'-AMP-activated protein kinase subunit beta-1 [OS=Homo sapiens]	0	Homo sapiens (SwissProt TaxID=9606)	21.775	21	3	19	3	270	30.4	6.4	50.42	3	protein metabolism;other metabolic processes;developmental processes;signal transduction;other biological processes	cytosol;nucleus;other cell component	kinase activity;other molecular function	Pf04739, Pf16561	5564	PRKAB1	hsa:5564; Q9UBV0; Q9UE20; Q9UEX2; Q9Y478; Q9Y6V8	ENSG00000111725	AMP-activated protein kinase (AMPK) signaling; Target of rapamycin (TOR) signaling; Energy metabolism; Sterol regulatory element-binding proteins (SREBP) signaling; Factors and pathways affecting insulin-like growth factor (IGF1)-Akt signaling; Angiopoietin-like protein 8 regulatory pathway; Leptin and adiponectin; Lipid metabolism pathway; Thermogenesis; Nonalcoholic fatty liver disease; Synapti…	TP53 Regulates Metabolic Genes; Translocation of SLC2A4 (GLUT4) to the plasma membrane; Activation of AMPK downstream of NMDARs; Regulation of TP53 Activity through Phosphorylation; Macroautophagy; Energy dependent regulation of mTOR by LKB1-AMPK; Activation of PPARGC1A (PGC-1alpha) by phosphorylation; Lipophagy	24	1.336	0.989471	130918	177864	34.05	43.26	66143.2	114543	56293.4	105366	150459	146546	151007	88454.4	123843	148757	135058	114241	44434.6	199077	26389.3	31471.8	194828
High	Master Protein	P21589-1	5'-nucleotidase [OS=Homo sapiens]	0	Homo sapiens (SwissProt TaxID=9606)	239.422	54	22	369	22	574	63.3	7.03	1309.14	22	cell adhesion;DNA metabolism;other metabolic processes;other biological processes	plasma membrane;other membranes;cytosol;nucleus	other molecular function	Pf00149, Pf02872	4907	NT5E	B3KQI8; hsa:4907; O75520; P21589; Q5W116	ENSG00000135318	Pluripotent stem cell differentiation pathway; NAD+ metabolism	Purine catabolism; Purinergic signaling in leishmaniasis infection; Pyrimidine catabolism; Nicotinate metabolism	6	0.982	0.999897	6.12084e+06	5.5571e+06	14.28	16.31	5.77216e+06	5.85229e+06	6.10733e+06	6.16529e+06	4.01698e+06	3.43108e+06	3.53004e+06	3.88473e+06	6.09197e+06	5.9454e+06	5.77997e+06	5.99802e+06	3.1765e+06	3.49076e+06	1.44971e+06	1.5873e+06	3.01459e+06
High	Master Protein	Q5TFE4	5'-nucleotidase domain-containing protein 1 [OS=Homo sapiens]	0	Homo sapiens (SwissProt TaxID=9606)	182.662	56	18	233	18	455	51.8	6.35	609.64	18			other molecular function	Pf05761	221294	NT5DC1	B2RND9; B3KR35; hsa:221294; Q5TFE4; Q6XYD5	ENSG00000178425			0	0.587	0.659081	2.95873e+06	1.25018e+06	39.43	35.48	4.00522e+06	3.80056e+06	4.21972e+06	3.0334e+06	1.9911e+06	1.91022e+06	2.67932e+06	2.87555e+06	1.65334e+06	1.34347e+06	2.02052e+06	2.05879e+06	1.16048e+06	1.29626e+06	514948	499565	913408
High	Master Protein	P10809	60 kDa heat shock protein, mitochondrial [OS=Homo sapiens]	0	Homo sapiens (SwissProt TaxID=9606)	1646.83	93	89	4382	89	573	61	5.87	16469.7	89	cell cycle OR cell proliferation;cell organization and biogenesis;protein metabolism;DNA metabolism;other metabolic processes;stress response;transport;developmental processes;signal transduction;other biological processes	non-structural extracellular;plasma membrane;other membranes;cytosol;cytoskeleton;mitochondrion;other cytoplasmic organelle;other cell component	nucleic acid binding activity;other molecular function	Pf00118	3329	HSPD1	B2R5M6; B7Z712; hsa:3329; P10809; Q38L19; Q9UCR6	ENSG00000144381	Apoptosis-related network due to altered Notch3 in ovarian cancer; Sudden infant death syndrome (SIDS) susceptibility pathways	Mitochondrial protein import; TFAP2A acts as a transcriptional repressor during retinoic acid induced cell differentiation	4	1.717	0.593754	2.52534e+08	4.37836e+08	6.26	2.08	1.86437e+08	1.85867e+08	2.05196e+08	2.12804e+08	1.93061e+08	1.95299e+08	1.71799e+08	1.89374e+08	2.61271e+08	2.5389e+08	2.57051e+08	2.59068e+08	2.2796e+08	2.81268e+08	1.15897e+08	1.23629e+08	3.04871e+08
High	Master Protein	P10155-1	60 kDa SS-A/Ro ribonucleoprotein [OS=Homo sapiens]	0	Homo sapiens (SwissProt TaxID=9606)	34.009	10	3	45	3	538	60.6	8.03	152.97	3	cell organization and biogenesis;RNA metabolism OR transcription;other metabolic processes;developmental processes;signal transduction;other biological processes	cytosol;nucleus;other cell component	nucleic acid binding activity;other molecular function	Pf05731	101127798; 6738	RO60; TROVE2	A0A024R983; A0A2I2Y4R5; B2RBB9; ggo:101127798; hsa:6738; P10155; Q5LJ98; Q5LJ99; Q5LJA0; Q86WL3; Q86WL4; Q92787; Q9H1W6	ENSG00000116747; ENSGGOG00000034815			0	1.34	0.989471	309209	310333	36.69	30.97	403408	409499	413989	392783	176999	104470	173280	138629	308118	292607	317228	302643	153246	193466	70626.8	31810.6	307908
High	Master Protein	P05388	60S acidic ribosomal protein P0 [OS=Homo sapiens]	0	Homo sapiens (SwissProt TaxID=9606)	327.944	67	25	514	25	317	34.3	5.97	2107.51	25	cell organization and biogenesis;protein metabolism;other metabolic processes	cytosol;ER/Golgi;translational apparatus;nucleus;other cell component	nucleic acid binding activity;other molecular function	Pf00428, Pf00466, Pf17777	6175	RPLP0	hsa:6175; P05388; Q3B7A4; Q9BVK4	ENSG00000089157	Cytoplasmic ribosomal proteins	Regulation of expression of SLITs and ROBOs; Gene and protein expression by JAK-STAT signaling after Interleukin-12 stimulation; L13a-mediated translational silencing of Ceruloplasmin expression; Formation of a pool of free 40S subunits; GTP hydrolysis and joining of the 60S ribosomal subunit; Major pathway of rRNA processing in the nucleolus and cytosol; Nonsense Mediated Decay (NMD) enhanced by…	15	0.869	0.989471	2.28722e+07	1.93345e+07	14.41	6.08	2.07173e+07	2.15366e+07	2.30088e+07	2.35654e+07	1.73281e+07	18373024	1.56956e+07	1.75344e+07	1.82247e+07	1.80943e+07	1.73258e+07	1.82064e+07	1.09794e+07	1.39379e+07	5.34278e+06	6.10538e+06	1.33914e+07
High	Master Protein	P05386	60S acidic ribosomal protein P1 [OS=Homo sapiens]	0	Homo sapiens (SwissProt TaxID=9606)	160.19	100	6	295	5	114	11.5	4.32	1554.79	6	protein metabolism;other metabolic processes;other biological processes	cytosol;translational apparatus;other cell component	enzyme regulator activity;other molecular function	Pf00428	6176	RPLP1	A6NIB2; hsa:6176; P05386	ENSG00000137818	Cytoplasmic ribosomal proteins	Regulation of expression of SLITs and ROBOs; L13a-mediated translational silencing of Ceruloplasmin expression; Formation of a pool of free 40S subunits; GTP hydrolysis and joining of the 60S ribosomal subunit; SRP-dependent cotranslational protein targeting to membrane; Major pathway of rRNA processing in the nucleolus and cytosol; Nonsense Mediated Decay (NMD) enhanced by the Exon Junction Comp…	14	0.839	0.989471	2.3458e+07	1.98045e+07	5.26	10.47	1.76179e+07	2.09055e+07	2.01863e+07	2.23636e+07	1.82863e+07	1.94294e+07	1.64162e+07	1.77397e+07	2.34432e+07	2.19449e+07	2.29065e+07	2.27752e+07	1.1952e+07	1.35241e+07	6.17985e+06	6.2255e+06	1.24683e+07
High	Master Protein	P05387	60S acidic ribosomal protein P2 [OS=Homo sapiens]	0	Homo sapiens (SwissProt TaxID=9606)	281.227	97	13	425	12	115	11.7	4.54	2138.87	13	protein metabolism;other metabolic processes	cytosol;translational apparatus;other cell component	other molecular function	Pf00428	6181	RPLP2	hsa:6181; P05387; Q6FG96	ENSG00000177600	VEGFA-VEGFR2 signaling pathway; Cytoplasmic ribosomal proteins	L13a-mediated translational silencing of Ceruloplasmin expression; Formation of a pool of free 40S subunits; GTP hydrolysis and joining of the 60S ribosomal subunit; Regulation of expression of SLITs and ROBOs; Major pathway of rRNA processing in the nucleolus and cytosol; Nonsense Mediated Decay (NMD) enhanced by the Exon Junction Complex (EJC); SRP-dependent cotranslational protein targeting to…	15	0.811	0.989471	4.92601e+07	4.05315e+07	12.88	11.27	3.65725e+07	3.65269e+07	4.35045e+07	4.1853e+07	4.65097e+07	4.34959e+07	4.27189e+07	4.68724e+07	4.76009e+07	4.73978e+07	4.78037e+07	4.96285e+07	2.66789e+07	3.24839e+07	1.21713e+07	1.39134e+07	2.94546e+07
High	Master Protein	P27635	60S ribosomal protein L10 [OS=Homo sapiens]	0	Homo sapiens (SwissProt TaxID=9606)	166.628	60	15	296	15	214	24.6	10.08	940.13	15	cell organization and biogenesis;protein metabolism;other metabolic processes;developmental processes;other biological processes	cytosol;ER/Golgi;translational apparatus;nucleus;other cell component	other molecular function	Pf00252	100137264; 100146244; 100172946; 100415355; 100468790; 100724614; 100982236; 101083663; 101136536; 101344695; 101444008; 101539056; 101690567; 101867181; 101975002; 102257301; 102442647; 102841972; 102878669; 102890423; 102923570; 103127392; 103250904; 103679662; 104667036; 104872587; 105294701; 105302495; 105467951; 105521640; 105579731; 105727260; 105824536; 106000161; 108298087; 108513162; 108…	LOC100768740; LOC101344695; LOC105294701; LOC112632580; Rpl10; RPL10	A0A091D943; A0A1S3APJ4; A0A1S3GPT7; A0A1U7SU42; A0A250YCK6; A0A286XQR8; A0A2I3FV08; A0A2J8IN69; A0A2J8RLU6; A0A2K5EV78; A0A2K5ILK8; A0A2K5LLF2; A0A2K5QER4; A0A2K5U275; A0A2K6D043; A0A2K6GRP4; A0A2K6MTH0; A0A2K6NK39; A0A2R9B361; A0A2Y9G5G6; A0A2Y9GWW6; A0A384DKX1; A0A3Q0CF07; A0A3Q7NJC4; A0A3Q7VQC5; A0A452S2Z9; A0A485PEW4; A0A667IJV2; A0A673U4F8; A0A6D2WIN2; A0A6D2XTB8; A0A6I9KPP4; A0A6I9ME29; A0A…	ENSAMEG00000000227; ENSANAG00000036053; ENSCAFG00020009114; ENSCAFG00030015144; ENSCAFG00040021422; ENSCAFG00845028627; ENSCANG00000032226; ENSCATG00000030970; ENSCCAG00000024992; ENSCGRG00001008387; ENSCJAG00000011822; ENSCLAG00000003108; ENSCPOG00000002355; ENSECAG00000017154; ENSFCAG00000011395; ENSGGOG00000000131; ENSLCNG00005021252; ENSMFAG00000040824; ENSMLUG00000014337; ENSMMMG00000014279;…	Cytoplasmic ribosomal proteins	L13a-mediated translational silencing of Ceruloplasmin expression; SRP-dependent cotranslational protein targeting to membrane; Major pathway of rRNA processing in the nucleolus and cytosol; Formation of a pool of free 40S subunits; GTP hydrolysis and joining of the 60S ribosomal subunit; Nonsense Mediated Decay (NMD) independent of the Exon Junction Complex (EJC); Nonsense Mediated Decay (NMD) e…	15	1.066	0.999684	8.48279e+06	7.20661e+06	37.8	36.13	8.39074e+06	9.4036e+06	9.32717e+06	9.62153e+06	3.34605e+06	3.13947e+06	2.71545e+06	2.73824e+06	8.71511e+06	7.95841e+06	8.01869e+06	8.43781e+06	2.16294e+06	2.86173e+06	1.22832e+06	1.32974e+06	5.15474e+06
High	Master Protein	P62906	60S ribosomal protein L10A [OS=Homo sapiens]	0	Homo sapiens (SwissProt TaxID=9606)	220.008	49	16	256	16	217	24.8	9.94	909.3	16	protein metabolism;RNA metabolism OR transcription;other metabolic processes	cytosol;translational apparatus;other cell component	other molecular function	Pf00687	4736	RPL10A	B2R801; hsa:4736; P52859; P53025; P62906; Q5TZT6; Q8J013	ENSG00000198755	VEGFA-VEGFR2 signaling pathway; Cytoplasmic ribosomal proteins	Regulation of expression of SLITs and ROBOs; Major pathway of rRNA processing in the nucleolus and cytosol; L13a-mediated translational silencing of Ceruloplasmin expression; Formation of a pool of free 40S subunits; GTP hydrolysis and joining of the 60S ribosomal subunit; Nonsense Mediated Decay (NMD) enhanced by the Exon Junction Complex (EJC); SRP-dependent cotranslational protein targeting to…	15	0.901	0.999684	1.1447e+07	9.49836e+06	52.35	40.32	1.84072e+07	1.82623e+07	2.13493e+07	2.05738e+07	4.84249e+06	4.65062e+06	4.50293e+06	5.3782e+06	1.20008e+07	1.09132e+07	1.12114e+07	1.07272e+07	3.05572e+06	3.42193e+06	1.40954e+06	1.55528e+06	6.78645e+06
High	Master Protein	P62913	60S ribosomal protein L11 [OS=Homo sapiens]	0	Homo sapiens (SwissProt TaxID=9606)	95.022	42	10	158	2	178	20.2	9.6	529.79	10	cell organization and biogenesis;protein metabolism;RNA metabolism OR transcription;other metabolic processes;transport;other biological processes	cytosol;translational apparatus;nucleus;other cell component	enzyme regulator activity;nucleic acid binding activity;other molecular function	Pf00281, Pf00673	6135	RPL11	hsa:6135; P25121; P39026; P62913; Q8TDH2; Q9Y674	ENSG00000142676	Cytoplasmic ribosomal proteins	Regulation of expression of SLITs and ROBOs; Major pathway of rRNA processing in the nucleolus and cytosol; GTP hydrolysis and joining of the 60S ribosomal subunit; Nonsense Mediated Decay (NMD) enhanced by the Exon Junction Complex (EJC); Eukaryotic Translation Termination; Nonsense Mediated Decay (NMD) independent of the Exon Junction Complex (EJC); L13a-mediated translational silencing of Ceru…	14	1.342	0.989471	1.17306e+06	1.54982e+06	45.71	37.48	919761	827133	989192	1.12125e+06	957752	815507	709600	842481	2.54408e+06	2.44571e+06	2.5837e+06	2.60126e+06	751260	971962	378032	420504	1.31963e+06
High	Master Protein	P30050-1	60S ribosomal protein L12 [OS=Homo sapiens]	0	Homo sapiens (SwissProt TaxID=9606)	176.343	61	10	275	10	165	17.8	9.42	1204.21	10	protein metabolism;other metabolic processes	cytosol;translational apparatus;nucleus;other cell component	nucleic acid binding activity;other molecular function	Pf00298, Pf03946	100353722; 100405000; 100405643; 100989623; 101044351; 101091568; 101138627; 101148834; 102725614; 103118662; 105000853; 105608827; 109250132; 109566482; 109692870; 404133; 414416; 473066; 480716; 6136	LOC105608827; LOC111146158; Rpl12; RPL12	A0A0B8RZ72; A0A1S3WIH2; A0A250YAS6; A0A2J8NBQ8; A0A2J8UKB0; A0A2K6V858; A0A2R9ACW1; A0A2U3Y0G7; A0A2Y9H6U3; A0A2Y9JCA7; A0A384B569; A0A3Q7T6S9; A0A3Q7W9R5; A0A4W2DB58; A0A4X1U700; A0A5G2R7M9; A0A5J5MFG1; A0A5N3WFQ3; A0A667J0B5; A0A6D2X266; A0A6J0VYW1; A0A6J1XES0; A0A6J3G5T9; A0A6P3ILQ3; A0A6P3TKJ5; A0A6P4TTF8; A0A6P5CK25; A0A6P6H7N0; A0A7J8EGS6; A0A8C0CHF0; A0A8C5ZWX7; A0A8C7AY68; A0A8C8YCL3; A0A…	ENSAMEG00000016712; ENSAMEG00000029212; ENSBIXG00000003717; ENSBIXG00000023607; ENSBMSG00010003901; ENSBTAG00000006963; ENSBTAG00000025385; ENSCAFG00030009173; ENSCAFG00040018547; ENSCAFG00845006492; ENSCCNG00000000055; ENSCJAG00000018082; ENSFCAG00000010302; ENSG00000197958; ENSGGOG00000000648; ENSLCNG00005020821; ENSMMMG00000017430; ENSNVIG00000008765; ENSOCUG00000004902; ENSPLOG00000021361; EN…	Cytoplasmic ribosomal proteins; Cytoplasmic ribosomal proteins	L13a-mediated translational silencing of Ceruloplasmin expression; SRP-dependent cotranslational protein targeting to membrane; Major pathway of rRNA processing in the nucleolus and cytosol; Formation of a pool of free 40S subunits; GTP hydrolysis and joining of the 60S ribosomal subunit; Nonsense Mediated Decay (NMD) independent of the Exon Junction Complex (EJC); Nonsense Mediated Decay (NMD) e…	27	0.842	0.989471	1.69769e+07	1.37343e+07	23.06	11.96	1.7973e+07	1.79575e+07	1.98511e+07	2.02522e+07	9.49547e+06	9.52388e+06	8.79519e+06	1.01193e+07	1.71029e+07	1.63677e+07	1.64453e+07	1.60016e+07	7.49963e+06	9.19907e+06	3.41802e+06	3.77596e+06	8.82534e+06
High	Master Protein	P26373-1	60S ribosomal protein L13 [OS=Homo sapiens]	0	Homo sapiens (SwissProt TaxID=9606)	196.397	59	19	383	19	211	24.2	11.65	1105.03	19	protein metabolism;other metabolic processes;developmental processes	cytosol;ER/Golgi;translational apparatus;nucleus;other cell component	other molecular function	Pf01294	6137	RPL13	A8K4C8; B4DLX3; F5H1S2; hsa:6137; P26373; Q3KQT8; Q567Q8; Q9BPX0	ENSG00000167526	Cytoplasmic ribosomal proteins	Regulation of expression of SLITs and ROBOs; L13a-mediated translational silencing of Ceruloplasmin expression; Formation of a pool of free 40S subunits; GTP hydrolysis and joining of the 60S ribosomal subunit; Major pathway of rRNA processing in the nucleolus and cytosol; Nonsense Mediated Decay (NMD) enhanced by the Exon Junction Complex (EJC); SRP-dependent cotranslational protein targeting to…	14	0.879	0.989471	1.73583e+07	9.7151e+06	51.08	39.83	2.21496e+07	2.16263e+07	2.28477e+07	2.37723e+07	4.90168e+06	5.12816e+06	4.39976e+06	4.65305e+06	1.63e+07	1.65814e+07	1.69677e+07	1.70405e+07	4.6912e+06	6.02217e+06	2.4442e+06	2.80937e+06	6.90207e+06
High	Master Protein	P40429	60S ribosomal protein L13a [OS=Homo sapiens]	0	Homo sapiens (SwissProt TaxID=9606)	102.804	54	18	220	18	203	23.6	10.93	558.44	18	protein metabolism;other metabolic processes;stress response;other biological processes	cytosol;translational apparatus;other cell component	nucleic acid binding activity;other molecular function	Pf00572	23521	RPL13A	A8K505; hsa:23521; P40429	ENSG00000142541	VEGFA-VEGFR2 signaling pathway; Cytoplasmic ribosomal proteins	Regulation of expression of SLITs and ROBOs; Major pathway of rRNA processing in the nucleolus and cytosol; GTP hydrolysis and joining of the 60S ribosomal subunit; Nonsense Mediated Decay (NMD) enhanced by the Exon Junction Complex (EJC); Eukaryotic Translation Termination; Nonsense Mediated Decay (NMD) independent of the Exon Junction Complex (EJC); L13a-mediated translational silencing of Ceru…	15	0.771	0.989471	8.07725e+06	4.84682e+06	63.33	44.63	1.29133e+07	1.34695e+07	1.50929e+07	1.48389e+07	2.24565e+06	2.02711e+06	2.20145e+06	2.1855e+06	8.16129e+06	7.64897e+06	8.2893e+06	7.52927e+06	1.8391e+06	1.8674e+06	830882	1.01521e+06	3.43911e+06
High	Master Protein	P50914	60S ribosomal protein L14 [OS=Homo sapiens]	0	Homo sapiens (SwissProt TaxID=9606)	84.714	43	13	164	13	215	23.4	10.93	443.93	13	protein metabolism;RNA metabolism OR transcription;other metabolic processes;other biological processes	cytosol;translational apparatus;other cell component	other molecular function	Pf01929	9045	RPL14	hsa:9045; P50914; Q45RF0; Q53G20; Q8TBD5; Q8WUT0; Q92579; Q96GR0; Q9BSB8; Q9BW65; Q9BYF6	ENSG00000188846	Cytoplasmic ribosomal proteins	Regulation of expression of SLITs and ROBOs; L13a-mediated translational silencing of Ceruloplasmin expression; Formation of a pool of free 40S subunits; GTP hydrolysis and joining of the 60S ribosomal subunit; Major pathway of rRNA processing in the nucleolus and cytosol; Nonsense Mediated Decay (NMD) enhanced by the Exon Junction Complex (EJC); SRP-dependent cotranslational protein targeting to…	14	0.92	0.999684	1.84087e+07	1.86037e+07	19.25	23.2	1.78104e+07	1.89425e+07	2.30609e+07	2.18324e+07	1.44063e+07	1.39152e+07	1.27527e+07	1.03318e+07	1.79696e+07	1.65716e+07	1.37933e+07	1.75861e+07	1.11894e+07	1.40687e+07	5.169e+06	6.9684e+06	9.31733e+06
High	Master Protein	P61313-1	60S ribosomal protein L15 [OS=Homo sapiens]	0	Homo sapiens (SwissProt TaxID=9606)	109.924	46	11	208	11	204	24.1	11.62	488.16	11	protein metabolism;other metabolic processes;other biological processes	other membranes;cytosol;cytoskeleton;translational apparatus;nucleus;other cell component	nucleic acid binding activity;other molecular function	Pf00827	100051688; 100174774; 100356383; 100358370; 100499572; 100591364; 100620094; 100721678; 100767738; 100953714; 100967269; 101083198; 101150534; 101375049; 101675205; 101718044; 101926126; 101972426; 102278331; 102428359; 102497577; 102497981; 102735894; 102756905; 102834130; 102885638; 102918028; 103127899; 103241763; 103679744; 104654235; 104658856; 104671373; 104673767; 104680349; 104873467; 105…	LOC111155115; NR1D2; Rpl15; RPL15	A0A024R2Q4; A0A091D320; A0A096N6H6; A0A0D9RBM0; A0A1A6H9K0; A0A1D5Q276; A0A1S3APR9; A0A1S3EPR6; A0A250YC00; A0A286Y424; A0A286ZL65; A0A2J8NPH5; A0A2J8WZ55; A0A2K5JZD5; A0A2K5N4Q9; A0A2K5YHZ1; A0A2K6L5R2; A0A2K6NXX5; A0A2R8NFK7; A0A2R9ARX9; A0A2U3X0T2; A0A2U3YN15; A0A2Y9G6E2; A0A2Y9KHD6; A0A384DKD2; A0A3Q7PZ36; A0A3Q7SYP4; A0A3Q7VUU3; A0A452RKI1; A0A485MMD6; A0A4W2H1S4; A0A4X1UNF3; A0A4X2M5I8; A0A…	ENSAMEG00000003497; ENSAMEG00000024645; ENSBGRG00000009680; ENSBIXG00000012476; ENSBIXG00005007092; ENSBMUG00000012295; ENSBTAG00000033080; ENSCAFG00020024742; ENSCAFG00030022972; ENSCAFG00040022162; ENSCANG00000040764; ENSCATG00000039291; ENSCCNG00000031760; ENSCGRG00001021972; ENSCJAG00000043224; ENSCLAG00000013452; ENSCPOG00000030042; ENSCSAG00000009762; ENSCWAG00000014981; ENSDNVG00000018136;…	Cytoplasmic ribosomal proteins; Cytoplasmic ribosomal proteins	L13a-mediated translational silencing of Ceruloplasmin expression; SRP-dependent cotranslational protein targeting to membrane; Major pathway of rRNA processing in the nucleolus and cytosol; Formation of a pool of free 40S subunits; GTP hydrolysis and joining of the 60S ribosomal subunit; Nonsense Mediated Decay (NMD) independent of the Exon Junction Complex (EJC); Nonsense Mediated Decay (NMD) e…	41	0.994	0.999897	7.62633e+06	8.24196e+06	58.32	13.61	1.43846e+07	1.23318e+07	1.33514e+07	1.33771e+07	3.09444e+06	2.89154e+06	2.56191e+06	2.92808e+06	7.73965e+06	7.40702e+06	5.99544e+06	7.32916e+06	3.58156e+06	5.04327e+06	2.20726e+06	2.72319e+06	5.10336e+06
High	Master Protein	P18621	60S ribosomal protein L17 [OS=Homo sapiens]	0	Homo sapiens (SwissProt TaxID=9606)	282.222	68	19	396	19	184	21.4	10.17	1524.7	19	protein metabolism;other metabolic processes	cytosol;translational apparatus;other cell component	other molecular function	Pf00237	6139	RPL17	B2R4H3; B4E3C2; B5ME31; hsa:6139; J3QL51; P18621; Q3KQW2; Q6NZ54; Q7M4M5	ENSG00000265681	Cytoplasmic ribosomal proteins	Major pathway of rRNA processing in the nucleolus and cytosol; L13a-mediated translational silencing of Ceruloplasmin expression; Formation of a pool of free 40S subunits; GTP hydrolysis and joining of the 60S ribosomal subunit; Regulation of expression of SLITs and ROBOs; SRP-dependent cotranslational protein targeting to membrane; Response of EIF2AK4 (GCN2) to amino acid deficiency; Nonsense Me…	14	1.083	0.999684	1.65293e+07	1.21091e+07	23.1	25.5	1.35175e+07	1.40591e+07	1.52551e+07	1.55614e+07	7.63479e+06	7.65854e+06	7.11132e+06	7.42966e+06	1.72106e+07	1.58272e+07	1.58901e+07	1.66582e+07	6.33574e+06	7.18745e+06	2.91042e+06	3.0411e+06	9.6129e+06
High	Master Protein	Q07020	60S ribosomal protein L18 [OS=Homo sapiens]	0	Homo sapiens (SwissProt TaxID=9606)	147.803	49	13	206	13	188	21.6	11.72	607.05	13	protein metabolism;other metabolic processes	cytosol;ER/Golgi;translational apparatus;nucleus;other cell component	nucleic acid binding activity;other molecular function	Pf17135	6141	RPL18	F8VWC5; hsa:6141; Q07020; Q8WTZ6	ENSG00000063177	Cytoplasmic ribosomal proteins	Regulation of expression of SLITs and ROBOs; Major pathway of rRNA processing in the nucleolus and cytosol; GTP hydrolysis and joining of the 60S ribosomal subunit; Nonsense Mediated Decay (NMD) enhanced by the Exon Junction Complex (EJC); Eukaryotic Translation Termination; Nonsense Mediated Decay (NMD) independent of the Exon Junction Complex (EJC); L13a-mediated translational silencing of Ceru…	14	0.811	0.989471	1.00886e+07	7.65432e+06	55.94	29.42	1.80688e+07	1.80034e+07	1.83241e+07	1.76328e+07	4.1659e+06	4.26534e+06	3.72276e+06	4.2878e+06	1.03328e+07	9.62831e+06	9.35531e+06	9.86479e+06	3.01695e+06	3.82313e+06	1.66886e+06	2.06054e+06	5.22934e+06
High	Master Protein	Q02543	60S ribosomal protein L18a [OS=Homo sapiens]	0	Homo sapiens (SwissProt TaxID=9606)	36.147	51	9	83	9	176	20.7	10.71	150.94	9	protein metabolism;other metabolic processes	cytosol;translational apparatus;other cell component	other molecular function	Pf01775	6142	RPL18A	hsa:6142; Q02543	ENSG00000105640	VEGFA-VEGFR2 signaling pathway; Cytoplasmic ribosomal proteins	Regulation of expression of SLITs and ROBOs; Major pathway of rRNA processing in the nucleolus and cytosol; GTP hydrolysis and joining of the 60S ribosomal subunit; Nonsense Mediated Decay (NMD) enhanced by the Exon Junction Complex (EJC); Eukaryotic Translation Termination; Nonsense Mediated Decay (NMD) independent of the Exon Junction Complex (EJC); L13a-mediated translational silencing of Ceru…	15	0.976	0.999897	6.8367e+06	6.06755e+06	27.49	19.89	6.61752e+06	5.96002e+06	6.99111e+06	7.61296e+06	2.71276e+06	2.92456e+06	2.95817e+06	3.38954e+06	6.66304e+06	6.62627e+06	6.69176e+06	6.64802e+06	3.08844e+06	3.88746e+06	1.5519e+06	1.95053e+06	2.91919e+06
High	Master Protein	P84098	60S ribosomal protein L19 [OS=Homo sapiens]	0	Homo sapiens (SwissProt TaxID=9606)	151.243	43	14	273	14	196	23.5	11.47	734.26	14	protein metabolism;other metabolic processes	cytosol;translational apparatus;nucleus;other cell component	other molecular function	Pf01280	6143	RPL19	B2R4K2; hsa:6143; P14118; P22908; P84098; Q502Y6; Q7Z6E4	ENSG00000108298	Cytoplasmic ribosomal proteins	Regulation of expression of SLITs and ROBOs; L13a-mediated translational silencing of Ceruloplasmin expression; Formation of a pool of free 40S subunits; GTP hydrolysis and joining of the 60S ribosomal subunit; SRP-dependent cotranslational protein targeting to membrane; Major pathway of rRNA processing in the nucleolus and cytosol; Nonsense Mediated Decay (NMD) enhanced by the Exon Junction Comp…	14	0.844	0.989471	1.1469e+07	7.45134e+06	48.98	32.9	1.24557e+07	1.15362e+07	1.27863e+07	1.332e+07	2.56086e+06	2.64469e+06	2.51757e+06	2.93228e+06	1.15946e+07	1.04425e+07	1.10711e+07	1.15149e+07	3.77089e+06	4.83565e+06	1.87674e+06	2.33395e+06	3.19071e+06
High	Master Protein	P46778	60S ribosomal protein L21 [OS=Homo sapiens]	0	Homo sapiens (SwissProt TaxID=9606)	81.539	62	12	202	12	160	18.6	10.49	502.68	12	protein metabolism;other metabolic processes	cytosol;ER/Golgi;translational apparatus;other cell component	other molecular function	Pf01157	6144	RPL21	hsa:6144; P46778; Q16699	ENSG00000122026	Cytoplasmic ribosomal proteins	Major pathway of rRNA processing in the nucleolus and cytosol; L13a-mediated translational silencing of Ceruloplasmin expression; Formation of a pool of free 40S subunits; GTP hydrolysis and joining of the 60S ribosomal subunit; Regulation of expression of SLITs and ROBOs; SRP-dependent cotranslational protein targeting to membrane; Response of EIF2AK4 (GCN2) to amino acid deficiency; Nonsense Me…	14	0.905	0.999684	8.58604e+06	6.12704e+06	32.04	33.06	8.67183e+06	8.97982e+06	9.01374e+06	9.18781e+06	3.29806e+06	3.56138e+06	3.34738e+06	3.70552e+06	8.93629e+06	8.49893e+06	7.69571e+06	8.09469e+06	3.0112e+06	4.05272e+06	1.51796e+06	1.94595e+06	2.73969e+06
High	Master Protein	P35268	60S ribosomal protein L22 [OS=Homo sapiens]	0	Homo sapiens (SwissProt TaxID=9606)	63.792	63	8	145	8	128	14.8	9.19	462.77	8	protein metabolism;other metabolic processes;developmental processes;other biological processes	cytosol;translational apparatus;nucleus;other cell component	other molecular function	Pf01776	6146	RPL22	B2R495; hsa:6146; P35268; Q6IBD1	ENSG00000116251	Cytoplasmic ribosomal proteins	Major pathway of rRNA processing in the nucleolus and cytosol; L13a-mediated translational silencing of Ceruloplasmin expression; Formation of a pool of free 40S subunits; GTP hydrolysis and joining of the 60S ribosomal subunit; Regulation of expression of SLITs and ROBOs; SRP-dependent cotranslational protein targeting to membrane; Response of EIF2AK4 (GCN2) to amino acid deficiency; Nonsense Me…	14	0.817	0.989471	3.41647e+06	2.64231e+06	32.53	31.53	4.62161e+06	4.58611e+06	5.00972e+06	5.23573e+06	2.12221e+06	1.98282e+06	2.06935e+06	2.17926e+06	3.70729e+06	2.89401e+06	3.25778e+06	3.41015e+06	1.09358e+06	1.01177e+06	518653	549295	1.92358e+06
High	Master Protein	P62829	60S ribosomal protein L23 [OS=Homo sapiens]	0	Homo sapiens (SwissProt TaxID=9606)	144.298	57	14	205	14	140	14.9	10.51	657.38	14	cell cycle OR cell proliferation;cell organization and biogenesis;protein metabolism;other metabolic processes;transport;other biological processes	cytosol;translational apparatus;nucleus;other cell component	enzyme regulator activity;nucleic acid binding activity;other molecular function	Pf00238	9349	RPL23	hsa:9349; P23131; P24048; P62829; Q29246; Q3SWV7; Q6P5S1	ENSG00000125691	Cytoplasmic ribosomal proteins	Regulation of expression of SLITs and ROBOs; L13a-mediated translational silencing of Ceruloplasmin expression; Formation of a pool of free 40S subunits; GTP hydrolysis and joining of the 60S ribosomal subunit; SRP-dependent cotranslational protein targeting to membrane; Major pathway of rRNA processing in the nucleolus and cytosol; Nonsense Mediated Decay (NMD) enhanced by the Exon Junction Comp…	14	0.853	0.989471	8.47777e+06	6.25249e+06	34.19	25.28	1.09846e+07	1.04085e+07	1.16333e+07	1.19974e+07	4.21267e+06	4.42371e+06	4.08953e+06	4.57195e+06	8.28579e+06	8.55237e+06	8.05917e+06	8.46006e+06	2.4608e+06	3.14126e+06	1.22989e+06	1.41933e+06	4.52054e+06
High	Master Protein	P62750	60S ribosomal protein L23a [OS=Homo sapiens]	0	Homo sapiens (SwissProt TaxID=9606)	131.484	54	12	281	12	156	17.7	10.45	819.51	12	cell organization and biogenesis;protein metabolism;other metabolic processes	cytosol;translational apparatus;nucleus	nucleic acid binding activity;other molecular function	Pf00276, Pf03939	6147	RPL23A	B2R5B2; hsa:6147; P29316; P39024; P62750; Q92774	ENSG00000198242	Cytoplasmic ribosomal proteins	Regulation of expression of SLITs and ROBOs; Major pathway of rRNA processing in the nucleolus and cytosol; Peptide chain elongation; L13a-mediated translational silencing of Ceruloplasmin expression; Formation of a pool of free 40S subunits; GTP hydrolysis and joining of the 60S ribosomal subunit; Nonsense Mediated Decay (NMD) enhanced by the Exon Junction Complex (EJC); SRP-dependent cotranslat…	14	0.884	0.994887	1.12737e+07	8.50084e+06	30.39	20.6	1.34414e+07	1.31174e+07	1.42799e+07	1.38145e+07	5.61048e+06	6.04365e+06	5.36904e+06	5.71646e+06	1.08239e+07	1.07549e+07	1.10346e+07	1.18318e+07	4.98085e+06	5.36019e+06	2.20926e+06	2.40528e+06	5.1811e+06
High	Master Protein	P83731	60S ribosomal protein L24 [OS=Homo sapiens]	0	Homo sapiens (SwissProt TaxID=9606)	155.768	59	15	243	15	157	17.8	11.25	759.48	15	cell cycle OR cell proliferation;cell organization and biogenesis;protein metabolism;other metabolic processes;developmental processes	cytosol;ER/Golgi;translational apparatus;other cell component	nucleic acid binding activity;other molecular function	Pf01246	6152	RPL24	B2R4Y3; hsa:6152; P38663; P83731; Q6IBS3	ENSG00000114391	Cytoplasmic ribosomal proteins	Major pathway of rRNA processing in the nucleolus and cytosol; L13a-mediated translational silencing of Ceruloplasmin expression; Formation of a pool of free 40S subunits; GTP hydrolysis and joining of the 60S ribosomal subunit; Regulation of expression of SLITs and ROBOs; SRP-dependent cotranslational protein targeting to membrane; Response of EIF2AK4 (GCN2) to amino acid deficiency; Nonsense Me…	14	0.975	0.999897	1.18046e+07	7.60858e+06	39.67	33.62	1.12613e+07	1.12762e+07	1.27511e+07	1.31473e+07	3.55413e+06	3.71303e+06	3.48442e+06	3.81205e+06	1.18168e+07	1.12832e+07	1.19523e+07	1.13103e+07	4.13673e+06	4.96114e+06	1.91218e+06	2.09829e+06	5.02795e+06
High	Master Protein	P61254	60S ribosomal protein L26 [OS=Homo sapiens]	0	Homo sapiens (SwissProt TaxID=9606)	118.267	54	15	226	2	145	17.2	10.55	541.86	15	cell cycle OR cell proliferation;protein metabolism;RNA metabolism OR transcription;other metabolic processes;stress response;signal transduction;other biological processes	cytosol;translational apparatus;nucleus;other cell component	nucleic acid binding activity;other molecular function	Pf00467, Pf16906	6154	RPL26	B2R4F0; D3DTR8; hsa:6154; P61254; Q02877; Q6IPY2	ENSG00000161970	VEGFA-VEGFR2 signaling pathway; Cytoplasmic ribosomal proteins	Regulation of expression of SLITs and ROBOs; Major pathway of rRNA processing in the nucleolus and cytosol; Peptide chain elongation; L13a-mediated translational silencing of Ceruloplasmin expression; Formation of a pool of free 40S subunits; GTP hydrolysis and joining of the 60S ribosomal subunit; Nonsense Mediated Decay (NMD) enhanced by the Exon Junction Complex (EJC); SRP-dependent cotranslat…	15	1.263	0.989471	127747	402284	89.19	43.98	104547	89489.6	84996.6	228172	57693.4		42799.3	66564.4	564981	637864	680774	655988	179482	243972	104754	145990	73603.1
High	Master Protein	Q9UNX3	60S ribosomal protein L26-like 1 [OS=Homo sapiens]	0	Homo sapiens (SwissProt TaxID=9606)	104.461	53	14	206	1	145	17.2	10.55	496.5	14	protein metabolism;other metabolic processes;other biological processes	cytosol;translational apparatus	nucleic acid binding activity;other molecular function	Pf00467, Pf16906	51121	RPL26L1	B3KY82; D3DQM0; hsa:51121; Q9UNX3	ENSG00000037241		L13a-mediated translational silencing of Ceruloplasmin expression; Formation of a pool of free 40S subunits; GTP hydrolysis and joining of the 60S ribosomal subunit; Regulation of expression of SLITs and ROBOs; Major pathway of rRNA processing in the nucleolus and cytosol; Nonsense Mediated Decay (NMD) enhanced by the Exon Junction Complex (EJC); SRP-dependent cotranslational protein targeting to…	13	0.421	0.3545	163673	68962.2	13.37	54.32		120577		164793										55109	17957.7		17126.9
High	Master Protein	P61353	60S ribosomal protein L27 [OS=Homo sapiens]	0	Homo sapiens (SwissProt TaxID=9606)	58.537	54	9	117	9	136	15.8	10.56	278.02	9	protein metabolism;RNA metabolism OR transcription;other metabolic processes;other biological processes	other membranes;cytosol;ER/Golgi;translational apparatus;nucleus;other cell component	other molecular function	Pf00467, Pf01777	6155	RPL27	hsa:6155; P08526; P61353; Q4G0A9	ENSG00000131469	VEGFA-VEGFR2 signaling pathway; Cytoplasmic ribosomal proteins	Major pathway of rRNA processing in the nucleolus and cytosol; L13a-mediated translational silencing of Ceruloplasmin expression; Formation of a pool of free 40S subunits; GTP hydrolysis and joining of the 60S ribosomal subunit; Regulation of expression of SLITs and ROBOs; SRP-dependent cotranslational protein targeting to membrane; Response of EIF2AK4 (GCN2) to amino acid deficiency; Nonsense Me…	15	0.72	0.989471	3.99178e+06	2.57485e+06	45.27	53.88	5.42682e+06	5.5734e+06	6.23577e+06	6.16951e+06	1.61868e+06	1.68427e+06	1.63314e+06	1.65042e+06	4.33017e+06	3.84429e+06	3.87031e+06	3.67922e+06	367265	446980	197738	200788	1.85632e+06
High	Master Protein	P46776	60S ribosomal protein L27a [OS=Homo sapiens]	0	Homo sapiens (SwissProt TaxID=9606)	152.169	43	10	219	10	148	16.6	11	811.58	10	protein metabolism;other metabolic processes	cytosol;ER/Golgi;translational apparatus;other cell component	other molecular function	Pf00828	6157	RPL27A	B2R4B3; hsa:6157; P46776	ENSG00000166441	Cytoplasmic ribosomal proteins	Regulation of expression of SLITs and ROBOs; L13a-mediated translational silencing of Ceruloplasmin expression; Formation of a pool of free 40S subunits; GTP hydrolysis and joining of the 60S ribosomal subunit; Major pathway of rRNA processing in the nucleolus and cytosol; Nonsense Mediated Decay (NMD) enhanced by the Exon Junction Complex (EJC); SRP-dependent cotranslational protein targeting to…	14	0.945	0.999684	9.19145e+06	7.20734e+06	60.6	31.35	1.73017e+07	1.78076e+07	1.85942e+07	1.9639e+07	4.30508e+06	4.0695e+06	2.50806e+06	4.25999e+06	9.9198e+06	8.5861e+06	9.18759e+06	8.68571e+06	3.18998e+06	4.37235e+06	1.58953e+06	1.51204e+06	5.54038e+06
High	Master Protein	P46779	60S ribosomal protein L28 [OS=Homo sapiens]	0	Homo sapiens (SwissProt TaxID=9606)	115.767	55	14	188	14	137	15.7	12.02	449.6	14	protein metabolism;other metabolic processes	cytosol;translational apparatus;other cell component	other molecular function	Pf01778	6158	RPL28	B2R4A6; B4DEP9; C9JB50; E9PB24; G5E9L2; hsa:6158; P46779; Q6IAY0; Q96FX1; Q9BWQ0	ENSG00000108107	Cytoplasmic ribosomal proteins	Regulation of expression of SLITs and ROBOs; Major pathway of rRNA processing in the nucleolus and cytosol; GTP hydrolysis and joining of the 60S ribosomal subunit; Nonsense Mediated Decay (NMD) enhanced by the Exon Junction Complex (EJC); Eukaryotic Translation Termination; Nonsense Mediated Decay (NMD) independent of the Exon Junction Complex (EJC); L13a-mediated translational silencing of Ceru…	14	0.986	0.999897	3.83639e+06	3.00961e+06	44.4	28.39	5.4346e+06	5.22379e+06	6.03315e+06	5.71468e+06	1.61234e+06	1.68936e+06	1.45895e+06	1.75113e+06	4.18214e+06	3.52738e+06	3.89603e+06	3.55609e+06	1.34227e+06	1.87441e+06	607549	746527	2.15632e+06
High	Master Protein	P47914	60S ribosomal protein L29 [OS=Homo sapiens]	0	Homo sapiens (SwissProt TaxID=9606)	102.376	45	10	159	10	159	17.7	11.66	474.71	10	protein metabolism;other metabolic processes;developmental processes	cytosol;translational apparatus;other cell component	other molecular function	Pf01779	6159	RPL29	A8K0H3; B2R4M8; hsa:6159; P47914; Q6IPY3	ENSG00000162244	Cytoplasmic ribosomal proteins	Regulation of expression of SLITs and ROBOs; L13a-mediated translational silencing of Ceruloplasmin expression; Formation of a pool of free 40S subunits; GTP hydrolysis and joining of the 60S ribosomal subunit; Major pathway of rRNA processing in the nucleolus and cytosol; Nonsense Mediated Decay (NMD) enhanced by the Exon Junction Complex (EJC); SRP-dependent cotranslational protein targeting to…	14	0.76	0.989471	9.81008e+06	5.94449e+06	36.48	46.18	7.6424e+06	8.2482e+06	9.56849e+06	8.87226e+06	3.03696e+06	3.00632e+06	2.95774e+06	3.33534e+06	9.9333e+06	9.9129e+06	1.05547e+07	9.89056e+06	5.12168e+06	6.31723e+06	2.67579e+06	2.89454e+06	2.16831e+06
High	Master Protein	P39023	60S ribosomal protein L3 [OS=Homo sapiens]	0	Homo sapiens (SwissProt TaxID=9606)	252.009	47	24	388	24	403	46.1	10.18	1156.12	24	cell organization and biogenesis;protein metabolism;other metabolic processes;other biological processes	cytosol;translational apparatus;nucleus;other cell component	nucleic acid binding activity;other molecular function	Pf00297	6122	RPL3	B2RDV9; hsa:6122; P39023; Q15548; Q5I0G0	ENSG00000100316	Cytoplasmic ribosomal proteins	Regulation of expression of SLITs and ROBOs; L13a-mediated translational silencing of Ceruloplasmin expression; Formation of a pool of free 40S subunits; GTP hydrolysis and joining of the 60S ribosomal subunit; Major pathway of rRNA processing in the nucleolus and cytosol; Nonsense Mediated Decay (NMD) enhanced by the Exon Junction Complex (EJC); SRP-dependent cotranslational protein targeting to…	14	0.958	0.999684	2.29259e+07	1.89393e+07	46.4	28.53	3.36182e+07	3.13306e+07	3.46271e+07	3.75598e+07	9.82713e+06	9.83198e+06	8.24396e+06	9.80903e+06	2.36997e+07	2.18056e+07	2.23029e+07	2.24301e+07	8.15986e+06	1.13197e+07	4.34131e+06	4.85536e+06	1.40198e+07
High	Master Protein	P62888	60S ribosomal protein L30 [OS=Homo sapiens]	0	Homo sapiens (SwissProt TaxID=9606)	46.341	58	5	58	5	115	12.8	9.63	160.57	5	protein metabolism;other metabolic processes;stress response;other biological processes	cytosol;translational apparatus;nucleus;other cell component	other molecular function	Pf01248	6156	RPL30	B2R591; hsa:6156; P04645; P62888; Q502Z6	ENSG00000156482	Cytoplasmic ribosomal proteins	Major pathway of rRNA processing in the nucleolus and cytosol; L13a-mediated translational silencing of Ceruloplasmin expression; Formation of a pool of free 40S subunits; GTP hydrolysis and joining of the 60S ribosomal subunit; Regulation of expression of SLITs and ROBOs; SRP-dependent cotranslational protein targeting to membrane; Response of EIF2AK4 (GCN2) to amino acid deficiency; Nonsense Me…	14	0.917	0.992152	985611	733143	19.85	50.48	728556	373389	971339	914402	786306	773055	873349	749985	1.02644e+06	795895	912363	899383	354035	228118	78185.7	56191.1	538980
High	Master Protein	P62899	60S ribosomal protein L31 [OS=Homo sapiens]	0	Homo sapiens (SwissProt TaxID=9606)	73.82	57	11	183	11	125	14.5	10.54	456.79	11	protein metabolism;other metabolic processes	cytosol;translational apparatus;other cell component	other molecular function	Pf01198	6160	RPL31	B7Z4K2; D3DVJ4; hsa:6160; P12947; P62899; Q53SQ5; Q6IRZ0; Q6LBJ6	ENSG00000071082	Cytoplasmic ribosomal proteins	Regulation of expression of SLITs and ROBOs; Major pathway of rRNA processing in the nucleolus and cytosol; GTP hydrolysis and joining of the 60S ribosomal subunit; Nonsense Mediated Decay (NMD) enhanced by the Exon Junction Complex (EJC); Eukaryotic Translation Termination; Nonsense Mediated Decay (NMD) independent of the Exon Junction Complex (EJC); L13a-mediated translational silencing of Ceru…	14	0.713	0.989471	1.17913e+07	6.22443e+06	28.9	25.5	1.15933e+07	1.13829e+07	1.28454e+07	1.25263e+07	5.42798e+06	5.6521e+06	4.45964e+06	4.89401e+06	1.22956e+07	11554392	1.08239e+07	1.12294e+07	2.86372e+06	3.65891e+06	1.8097e+06	1.84881e+06	4.11795e+06
High	Master Protein	P62910	60S ribosomal protein L32 [OS=Homo sapiens]	0	Homo sapiens (SwissProt TaxID=9606)	79.674	53	7	117	7	135	15.9	11.33	367.09	7	protein metabolism;other metabolic processes	cytosol;translational apparatus;other cell component	other molecular function	Pf01655	6161	RPL32	B2R4Q3; hsa:6161; P02433; P62910	ENSG00000144713	Cytoplasmic ribosomal proteins	Major pathway of rRNA processing in the nucleolus and cytosol; L13a-mediated translational silencing of Ceruloplasmin expression; Formation of a pool of free 40S subunits; GTP hydrolysis and joining of the 60S ribosomal subunit; Regulation of expression of SLITs and ROBOs; SRP-dependent cotranslational protein targeting to membrane; Response of EIF2AK4 (GCN2) to amino acid deficiency; Nonsense Me…	14	0.891	0.989471	2.8198e+06	1.91961e+06	15.93	36.73	2.31175e+06	2.27993e+06	2.49128e+06	2.69331e+06	1.70925e+06	1.49764e+06	1.35181e+06	1.59435e+06	2.90958e+06	2.76936e+06	3.00515e+06	2.77429e+06	763098	613472	286202	305571	1.30394e+06
High	Master Protein	P49207	60S ribosomal protein L34 [OS=Homo sapiens]	0	Homo sapiens (SwissProt TaxID=9606)	59.894	50	12	166	12	117	13.3	11.47	261.73	12	protein metabolism;other metabolic processes	cytosol;ER/Golgi;translational apparatus;other cell component	nucleic acid binding activity;other molecular function	Pf01199	6164	RPL34	hsa:6164; P49207; Q6FG66; Q9BUZ2	ENSG00000109475	Cytoplasmic ribosomal proteins	Regulation of expression of SLITs and ROBOs; Major pathway of rRNA processing in the nucleolus and cytosol; L13a-mediated translational silencing of Ceruloplasmin expression; Formation of a pool of free 40S subunits; GTP hydrolysis and joining of the 60S ribosomal subunit; Nonsense Mediated Decay (NMD) enhanced by the Exon Junction Complex (EJC); SRP-dependent cotranslational protein targeting to…	14	0.928	0.999684	4.89185e+06	2.71405e+06	43.93	41.31	5.90469e+06	5.06156e+06	5.77977e+06	4.97282e+06	1.47607e+06	1.43769e+06	1.4971e+06	1.5946e+06	5.33493e+06	4.37382e+06	3.92836e+06	5.1058e+06	1.39329e+06	1.55508e+06	718450	763696	2.04921e+06
High	Master Protein	P42766	60S ribosomal protein L35 [OS=Homo sapiens]	0	Homo sapiens (SwissProt TaxID=9606)	61.014	32	7	106	7	123	14.5	11.05	307.43	7	protein metabolism;RNA metabolism OR transcription;other metabolic processes	cytosol;translational apparatus;nucleus;other cell component	nucleic acid binding activity;other molecular function	Pf00831	11224	RPL35	A8K4V7; hsa:11224; P42766; Q4VBY5; Q5JTN5; Q6IBC7; Q96QJ7; Q9BYF4	ENSG00000136942	Cytoplasmic ribosomal proteins	Regulation of expression of SLITs and ROBOs; Major pathway of rRNA processing in the nucleolus and cytosol; L13a-mediated translational silencing of Ceruloplasmin expression; Formation of a pool of free 40S subunits; GTP hydrolysis and joining of the 60S ribosomal subunit; Nonsense Mediated Decay (NMD) enhanced by the Exon Junction Complex (EJC); SRP-dependent cotranslational protein targeting to…	14	0.72	0.989471	3.91203e+06	2.10007e+06	47.41	39.77	5.38218e+06	5.7742e+06	6.29614e+06	6.02947e+06	1.64081e+06	1.51577e+06	1.40608e+06	1.69138e+06	3.82972e+06	3.81768e+06	3.74312e+06	3.97606e+06	1.03989e+06	1.0732e+06	514797	557232	1.56629e+06
High	Master Protein	P18077	60S ribosomal protein L35a [OS=Homo sapiens]	0	Homo sapiens (SwissProt TaxID=9606)	19.749	26	6	88	6	110	12.5	11.06	165.28	6	protein metabolism;RNA metabolism OR transcription;other metabolic processes;other biological processes	cytosol;translational apparatus;other cell component	nucleic acid binding activity;other molecular function	Pf01247	6165	RPL35A	hsa:6165; P18077; Q08ES9; Q9BVN7	ENSG00000182899	Cytoplasmic ribosomal proteins	Regulation of expression of SLITs and ROBOs; L13a-mediated translational silencing of Ceruloplasmin expression; Formation of a pool of free 40S subunits; GTP hydrolysis and joining of the 60S ribosomal subunit; SRP-dependent cotranslational protein targeting to membrane; Major pathway of rRNA processing in the nucleolus and cytosol; Nonsense Mediated Decay (NMD) enhanced by the Exon Junction Comp…	14	0.861	0.989471	2.62657e+06	1.57157e+06	45.56	62.1	2.29233e+06	2.19673e+06	2.30722e+06	2.25309e+06	843365	898101	862884	935112	3.46574e+06	4.27294e+06	3.93208e+06	3.29216e+06	610762	536531	292534	268913	1.00433e+06
High	Master Protein	Q9Y3U8	60S ribosomal protein L36 [OS=Homo sapiens]	0	Homo sapiens (SwissProt TaxID=9606)	86.111	48	10	152	10	105	12.2	11.59	430.1	10	protein metabolism;other metabolic processes	cytosol;ER/Golgi;translational apparatus;nucleus	other molecular function	Pf01158	25873	RPL36	B2R4Y1; D6W634; hsa:25873; Q6FIG1; Q9UQF6; Q9Y3U8	ENSG00000130255	Cytoplasmic ribosomal proteins	Regulation of expression of SLITs and ROBOs; Major pathway of rRNA processing in the nucleolus and cytosol; L13a-mediated translational silencing of Ceruloplasmin expression; Formation of a pool of free 40S subunits; GTP hydrolysis and joining of the 60S ribosomal subunit; Nonsense Mediated Decay (NMD) enhanced by the Exon Junction Complex (EJC); SRP-dependent cotranslational protein targeting to…	14	0.861	0.989471	7.77391e+06	6.00108e+06	18.27	24.44	6.04103e+06	6.22038e+06	7.47788e+06	7.20629e+06	4.49641e+06	4.46626e+06	3.93544e+06	4.37444e+06	8.89447e+06	8.4819e+06	9.00078e+06	8594695	2.03528e+06	2.55446e+06	1.16938e+06	1.29728e+06	4.32662e+06
High	Master Protein	P83881	60S ribosomal protein L36a [OS=Homo sapiens]	0	Homo sapiens (SwissProt TaxID=9606)	19.588	20	3	27	3	106	12.4	10.58	67.18	3	protein metabolism;other metabolic processes	plasma membrane;other membranes;cytosol;ER/Golgi;translational apparatus	other molecular function	Pf00935	6173	RPL36A	hsa:6173; P09896; P10661; P83881; Q08ES5; Q5J9I6	ENSG00000241343	Cytoplasmic ribosomal proteins	L13a-mediated translational silencing of Ceruloplasmin expression; Formation of a pool of free 40S subunits; GTP hydrolysis and joining of the 60S ribosomal subunit; Regulation of expression of SLITs and ROBOs; Major pathway of rRNA processing in the nucleolus and cytosol; Nonsense Mediated Decay (NMD) enhanced by the Exon Junction Complex (EJC); SRP-dependent cotranslational protein targeting to…	14	0.664	0.983341	881985	454521	50.77	34.38	1.34282e+06	1.40455e+06	1.46935e+06	1.73459e+06	426705	401712	310633	454337	922213	873328	766577	831233	253586	212677	93735.9	135775	213978
High	Master Protein	P61513	60S ribosomal protein L37a [OS=Homo sapiens]	0	Homo sapiens (SwissProt TaxID=9606)	16.377	28	2	4	2	92	10.3	10.43	8.04	2	protein metabolism;other metabolic processes	cytosol;translational apparatus;other cell component	other molecular function	Pf01780	6168	RPL37A	hsa:6168; P12751; P61513; Q6FGF5	ENSG00000197756	Cytoplasmic ribosomal proteins	Regulation of expression of SLITs and ROBOs; Major pathway of rRNA processing in the nucleolus and cytosol; L13a-mediated translational silencing of Ceruloplasmin expression; Formation of a pool of free 40S subunits; GTP hydrolysis and joining of the 60S ribosomal subunit; Nonsense Mediated Decay (NMD) enhanced by the Exon Junction Complex (EJC); SRP-dependent cotranslational protein targeting to…	14	0.815	0.989471	143544	97775	28.51	48.01	109706		122637	154518	154090	117118	86288.4	139161	143544	187627	73832	81733.7					69518.2
High	Master Protein	P63173	60s ribosomal protein l38 [OS=Homo sapiens]	0	Homo sapiens (SwissProt TaxID=9606)	51.44	53	6	69	6	70	8.2	10.1	247.31	6	cell organization and biogenesis;protein metabolism;other metabolic processes;developmental processes;other biological processes	cytosol;translational apparatus;other cell component	nucleic acid binding activity;other molecular function	Pf01781	6169	RPL38	B2R5A8; hsa:6169; P23411; P63173	ENSG00000172809	Mesodermal commitment pathway; Mesodermal commitment pathway; Cytoplasmic ribosomal proteins	Regulation of expression of SLITs and ROBOs; Major pathway of rRNA processing in the nucleolus and cytosol; GTP hydrolysis and joining of the 60S ribosomal subunit; Nonsense Mediated Decay (NMD) enhanced by the Exon Junction Complex (EJC); Eukaryotic Translation Termination; Nonsense Mediated Decay (NMD) independent of the Exon Junction Complex (EJC); L13a-mediated translational silencing of Ceru…	16	0.896	0.989471	1.9367e+06	1.91648e+06	21.41	17.4	2.38599e+06	1.93501e+06	2.43591e+06	2.67269e+06	1.44039e+06	1.37108e+06	1.35432e+06	1.60652e+06	1.8681e+06	1.66249e+06	1.71502e+06	1.67718e+06	802223	893739	365575	403903	1.32966e+06
High	Master Protein	P62891	60S ribosomal protein L39 [OS=Homo sapiens]	0	Homo sapiens (SwissProt TaxID=9606)	21.961	25	3	67	3	51	6.4	12.56	167.51	3	protein metabolism;other metabolic processes;stress response	non-structural extracellular;cytosol;translational apparatus	nucleic acid binding activity;other molecular function	Pf00832	6170	RPL39	hsa:6170; P02404; P39025; P62891; Q9BYF2	ENSG00000198918	Cytoplasmic ribosomal proteins	Regulation of expression of SLITs and ROBOs; L13a-mediated translational silencing of Ceruloplasmin expression; Formation of a pool of free 40S subunits; GTP hydrolysis and joining of the 60S ribosomal subunit; Major pathway of rRNA processing in the nucleolus and cytosol; Nonsense Mediated Decay (NMD) enhanced by the Exon Junction Complex (EJC); SRP-dependent cotranslational protein targeting to…	14	0.656	0.875038	2.83648e+06	1.55543e+06	42.13	33.46	3.46571e+06	3.16058e+06	3.81595e+06	3.5153e+06	884497	1.10355e+06	992952	1.08082e+06	2.58379e+06	2.80364e+06	2.8706e+06	2.67804e+06	965401	1.05709e+06	375052	406600	685652
High	Master Protein	P36578	60S ribosomal protein L4 [OS=Homo sapiens]	0	Homo sapiens (SwissProt TaxID=9606)	543.219	64	39	746	39	427	47.7	11.06	2816.45	39	protein metabolism;other metabolic processes	cytosol;ER/Golgi;translational apparatus;nucleus;other cell component	other molecular function	Pf00573, Pf14374	6124	RPL4	A8K502; hsa:6124; P36578; P39029; Q4VBR0; Q969Z9	ENSG00000174444	Cytoplasmic ribosomal proteins	Regulation of expression of SLITs and ROBOs; L13a-mediated translational silencing of Ceruloplasmin expression; Formation of a pool of free 40S subunits; GTP hydrolysis and joining of the 60S ribosomal subunit; SRP-dependent cotranslational protein targeting to membrane; Major pathway of rRNA processing in the nucleolus and cytosol; Nonsense Mediated Decay (NMD) enhanced by the Exon Junction Comp…	14	0.867	0.989471	2.91663e+07	1.92286e+07	46.97	33.79	3.85761e+07	3.75852e+07	4.25072e+07	4.20646e+07	1.00099e+07	1.0176e+07	9.65286e+06	1.10697e+07	2.88757e+07	2.80828e+07	2.8484e+07	2.84251e+07	8.0972e+06	9.16298e+06	4.05394e+06	4.68106e+06	1.38676e+07
High	Master Protein	P46777	60S ribosomal protein L5 [OS=Homo sapiens]	0	Homo sapiens (SwissProt TaxID=9606)	309.094	57	23	386	23	297	34.3	9.72	1242.25	23	cell organization and biogenesis;protein metabolism;RNA metabolism OR transcription;other metabolic processes;other biological processes	cytosol;ER/Golgi;translational apparatus;nucleus;other cell component	enzyme regulator activity;nucleic acid binding activity;other molecular function	Pf14204, Pf17144	6125	RPL5	hsa:6125; P46777; Q32LZ3; Q53HH6; Q9H3F4	ENSG00000122406	VEGFA-VEGFR2 signaling pathway; Cytoplasmic ribosomal proteins	Major pathway of rRNA processing in the nucleolus and cytosol; L13a-mediated translational silencing of Ceruloplasmin expression; Formation of a pool of free 40S subunits; GTP hydrolysis and joining of the 60S ribosomal subunit; Regulation of expression of SLITs and ROBOs; SRP-dependent cotranslational protein targeting to membrane; Response of EIF2AK4 (GCN2) to amino acid deficiency; Nonsense Me…	15	0.853	0.989471	1.23192e+07	7.91359e+06	38.57	29.24	1.63253e+07	1.56719e+07	1.82635e+07	1.79843e+07	6.43242e+06	6.08029e+06	5.0076e+06	5.73546e+06	1.2321e+07	1.25993e+07	1.1932e+07	1.20133e+07	3.56403e+06	4.55097e+06	1.84799e+06	2.20231e+06	5.63028e+06
High	Master Protein	Q02878	60S ribosomal protein L6 [OS=Homo sapiens]	0	Homo sapiens (SwissProt TaxID=9606)	298.169	59	24	494	24	288	32.7	10.58	1379.99	24	cell organization and biogenesis;protein metabolism;other metabolic processes;other biological processes	cytosol;ER/Golgi;translational apparatus;nucleus;other cell component	nucleic acid binding activity;other molecular function	Pf01159, Pf03868	6128	RPL6	hsa:6128; Q02878; Q2M3Q3; Q8WW97	ENSG00000089009	Cytoplasmic ribosomal proteins	Regulation of expression of SLITs and ROBOs; Major pathway of rRNA processing in the nucleolus and cytosol; L13a-mediated translational silencing of Ceruloplasmin expression; Formation of a pool of free 40S subunits; GTP hydrolysis and joining of the 60S ribosomal subunit; Nonsense Mediated Decay (NMD) enhanced by the Exon Junction Complex (EJC); SRP-dependent cotranslational protein targeting to…	14	0.897	0.999684	1.9579e+07	1.18862e+07	54.92	35.29	2.74806e+07	2.83162e+07	3.07398e+07	3.26324e+07	5.89841e+06	5.9904e+06	5.57129e+06	6.28533e+06	1.98769e+07	1.90221e+07	1.86411e+07	1.88094e+07	5.82446e+06	6.85447e+06	2.99067e+06	3.45833e+06	8.5813e+06
High	Master Protein	P18124	60S ribosomal protein L7 [OS=Homo sapiens]	0	Homo sapiens (SwissProt TaxID=9606)	222.471	64	23	454	23	248	29.2	10.65	1292.65	23	protein metabolism;RNA metabolism OR transcription;other metabolic processes;other biological processes	cytosol;translational apparatus;other cell component	nucleic acid binding activity;other molecular function	Pf00327, Pf08079	6129	RPL7	A8K504; hsa:6129; P18124; Q15289; Q3KQU0; Q5I0X1; Q6IBM9	ENSG00000147604	VEGFA-VEGFR2 signaling pathway; Cytoplasmic ribosomal proteins	Regulation of expression of SLITs and ROBOs; Major pathway of rRNA processing in the nucleolus and cytosol; Peptide chain elongation; L13a-mediated translational silencing of Ceruloplasmin expression; Formation of a pool of free 40S subunits; GTP hydrolysis and joining of the 60S ribosomal subunit; Nonsense Mediated Decay (NMD) enhanced by the Exon Junction Complex (EJC); SRP-dependent cotranslat…	15	1.009	0.999897	1.83431e+07	1.42048e+07	39.45	29.05	2.2085e+07	2.18706e+07	2.36336e+07	2.59075e+07	7.51899e+06	7.50399e+06	6.87067e+06	7.89172e+06	1.98321e+07	1.77328e+07	1.70695e+07	1.7707e+07	6.10632e+06	7.62951e+06	3.06929e+06	3.44025e+06	9.93318e+06
High	Master Protein	P62424	60S ribosomal protein L7a [OS=Homo sapiens]	0	Homo sapiens (SwissProt TaxID=9606)	252.249	64	28	425	28	266	30	10.61	1199.54	28	protein metabolism;RNA metabolism OR transcription;other metabolic processes	other membranes;cytosol;translational apparatus;nucleus	other molecular function	Pf01248	6130	RPL7A	hsa:6130; P11518; P62424; Q5T8U4	ENSG00000148303; ENSG00000280858	Cytoplasmic ribosomal proteins	Major pathway of rRNA processing in the nucleolus and cytosol; L13a-mediated translational silencing of Ceruloplasmin expression; Formation of a pool of free 40S subunits; GTP hydrolysis and joining of the 60S ribosomal subunit; Regulation of expression of SLITs and ROBOs; SRP-dependent cotranslational protein targeting to membrane; Response of EIF2AK4 (GCN2) to amino acid deficiency; Nonsense Me…	14	0.861	0.989471	1.93991e+07	1.16084e+07	52.85	34.6	2.72288e+07	2.67049e+07	3.02914e+07	3.18016e+07	6.00346e+06	6.36231e+06	5.76545e+06	6.64821e+06	1.92228e+07	1.80646e+07	1.95363e+07	1.90938e+07	5.77539e+06	6.61089e+06	2.84725e+06	3.30153e+06	8.38541e+06
High	Master Protein	Q6DKI1	60S ribosomal protein L7-like 1 [OS=Homo sapiens]	0	Homo sapiens (SwissProt TaxID=9606)	28.885	24	4	24	4	246	28.6	10.51	51.13	4											0	1.582	0.989471	233042	387184	64.43	28.59	302946	385830	415826	384443	96239.7	35911.2	41562.2	32991.9	232965	243138	212487	227364	192164	202092	106832	97119.7	290606
High	Master Protein	P62917	60S ribosomal protein L8 [OS=Homo sapiens]	0	Homo sapiens (SwissProt TaxID=9606)	248.077	61	21	381	21	257	28	11.03	1321.85	21	protein metabolism;other metabolic processes	cytosol;translational apparatus;other cell component	nucleic acid binding activity;other molecular function	Pf00181, Pf03947	6132	RPL8	A8K094; D3DWN2; hsa:6132; P25120; P62917; Q567Q7; Q969V7; Q9BWQ9	ENSG00000161016	Cytoplasmic ribosomal proteins	Regulation of expression of SLITs and ROBOs; Major pathway of rRNA processing in the nucleolus and cytosol; L13a-mediated translational silencing of Ceruloplasmin expression; Formation of a pool of free 40S subunits; GTP hydrolysis and joining of the 60S ribosomal subunit; Nonsense Mediated Decay (NMD) enhanced by the Exon Junction Complex (EJC); SRP-dependent cotranslational protein targeting to…	14	1.029	0.999897	1.62455e+07	1.22373e+07	46.46	29.59	1.70945e+07	1.76379e+07	2.01753e+07	1.98262e+07	4.57859e+06	4.56933e+06	3.9613e+06	4.78598e+06	1.52457e+07	1.63643e+07	1.50591e+07	1.68501e+07	6.34214e+06	7.75473e+06	3.09186e+06	3.61545e+06	6.08681e+06
High	Master Protein	P32969	60S ribosomal protein L9 [OS=Homo sapiens]	0	Homo sapiens (SwissProt TaxID=9606)	197.896	72	14	235	14	192	21.9	9.95	795.29	14	protein metabolism;other metabolic processes	cytosol;translational apparatus;other cell component	nucleic acid binding activity;other molecular function	Pf00347	6133	RPL9; RPL9P7; RPL9P8; RPL9P9	hsa:6133; P32969	ENSG00000163682	Cytoplasmic ribosomal proteins	Regulation of expression of SLITs and ROBOs; Major pathway of rRNA processing in the nucleolus and cytosol; GTP hydrolysis and joining of the 60S ribosomal subunit; Nonsense Mediated Decay (NMD) enhanced by the Exon Junction Complex (EJC); Eukaryotic Translation Termination; Nonsense Mediated Decay (NMD) independent of the Exon Junction Complex (EJC); L13a-mediated translational silencing of Ceru…	14	1.007	0.999897	4.51799e+06	4.96272e+06	44.79	34.06	4.7528e+06	4.55084e+06	5.50861e+06	5.43743e+06	1.20656e+06	1.37884e+06	1.07202e+06	1.5084e+06	4.16364e+06	4.40819e+06	4.32374e+06	4.51687e+06	3.41938e+06	3.65089e+06	1.1593e+06	1.27879e+06	1.82229e+06
High	Master Protein	Q9Y221-1	60S ribosome subunit biogenesis protein NIP7 homolog [OS=Homo sapiens]	0	Homo sapiens (SwissProt TaxID=9606)	25.861	27	2	18	2	180	20.4	8.51	55.32	2	cell organization and biogenesis;other biological processes	cytosol;nucleus;other cell component	nucleic acid binding activity	Pf03657, Pf17833	100172856; 100979807; 101147456; 101866082; 454200; 51388	NIP7	A0A2J8Q3X0; A0A2J8VVJ9; A0A2R8ZC01; A0A6D2WH53; B2RD04; G2HH83; G3RX93; ggo:101147456; hsa:51388; I7GDL3; mcf:101866082; pon:100172856; pps:100979807; ptr:454200; Q5R9J1; Q9NZZ0; Q9Y221	ENSG00000132603; ENSGGOG00000022785; ENSPPAG00000000218; ENSPPYG00000036346; ENSPTRG00000051089		Major pathway of rRNA processing in the nucleolus and cytosol	1	1.767	0.858297	48848.7	118672	28.05	69.45		36005.7				53071		64837.1		46658	47753.8	46049.8		48583.9	29767.5	7570.16	117429
High	Master Protein	P52209	6-phosphogluconate dehydrogenase, decarboxylating [OS=Homo sapiens]	0	Homo sapiens (SwissProt TaxID=9606)	284.438	70	31	419	31	483	53.1	7.23	1242.55	31	other metabolic processes	cytosol	other molecular function	Pf00393, Pf03446	5226	PGD	A8K2Y9; B4DQJ8; hsa:5226; P52209; Q9BWD8	ENSG00000142657	Pentose phosphate metabolism; Nuclear receptors meta-pathway; NRF2 pathway; VEGFA-VEGFR2 signaling pathway; Metabolic reprogramming in colon cancer	Nuclear events mediated by NFE2L2; Pentose phosphate pathway	7	0.951	0.999684	1.01845e+07	1.07823e+07	24.17	9.69	1.31957e+07	1.21073e+07	1.3802e+07	1.38933e+07	7.82721e+06	7.97374e+06	6.89203e+06	7.46626e+06	9.70287e+06	8.97873e+06	8.85429e+06	9.0343e+06	5.98289e+06	6.97114e+06	2.79327e+06	3.33477e+06	7.73622e+06
High	Master Protein	O95336	6-phosphogluconolactonase [OS=Homo sapiens]	0	Homo sapiens (SwissProt TaxID=9606)	55.033	49	8	57	8	258	27.5	6.05	134.69	8	other metabolic processes	cytosol;other cell component	other molecular function	Pf01182	25796	PGLS	hsa:25796; O95336	ENSG00000130313	Pentose phosphate metabolism	Pentose phosphate pathway	2	0.851	0.989471	697234	537128	20.54	13.32	601482	689584	849624	912479	459253	442382	397891	404265	650275	677327	763384	669786	292172	449485	154915	154640	343351
High	Master Protein	P36639	7,8-dihydro-8-oxoguanine triphosphatase [OS=Homo sapiens]	0	Homo sapiens (SwissProt TaxID=9606)	56.138	38	7	98	7	197	22.5	5.27	265.91	7											0	0.724	0.989471	1.73554e+06	1.17674e+06	13.97	16.56	1.5844e+06	1.5151e+06	1.77695e+06	1.79444e+06	1.35671e+06	1.38436e+06	1.15468e+06	1.15957e+06	1.25256e+06	1.45058e+06	1.4055e+06	1.49418e+06	673264	571112	287724	210613	886245
High	Master Protein	P11021	78 kDa glucose-regulated protein [OS=Homo sapiens]	0	Homo sapiens (SwissProt TaxID=9606)	977.297	80	59	1927	57	654	72.3	5.16	7552.85	59	protein metabolism;other metabolic processes;stress response;transport;developmental processes;signal transduction;other biological processes	plasma membrane;other membranes;cytosol;mitochondrion;ER/Golgi;nucleus;other cell component	translation activity;other molecular function	Pf00012	3309	HSPA5	B0QZ61; hsa:3309; P11021; Q2EF78; Q9NPF1; Q9UK02	ENSG00000044574	Parkin-ubiquitin proteasomal system pathway; Apoptosis-related network due to altered Notch3 in ovarian cancer; Photodynamic therapy-induced unfolded protein response; Prion disease pathway; Unfolded protein response; Orexin receptor pathway	Platelet degranulation ; Antigen Presentation: Folding, assembly and peptide loading of class I MHC; Regulation of HSF1-mediated heat shock response; IRE1alpha activates chaperones; PERK regulates gene expression; ATF6 (ATF6-alpha) activates chaperone genes	13	1.394	0.989471	1.13473e+08	1.63005e+08	4.17	7.89	9.09285e+07	8.81541e+07	1.00051e+08	9.67178e+07	8.73975e+07	8.55344e+07	7.78231e+07	8.80323e+07	1.17956e+08	1.14473e+08	1.18077e+08	1.1627e+08	7.33849e+07	8.93849e+07	3.62088e+07	3.90287e+07	1.17906e+08
High	Master Protein	Q9UBM7	7-dehydrocholesterol reductase [OS=Homo sapiens]	0	Homo sapiens (SwissProt TaxID=9606)	6.818	5	3	15	3	475	54.5	8.7	22.88	3	other metabolic processes;other biological processes	other membranes;ER/Golgi;nucleus	other molecular function	Pf01222	1717	DHCR7	B2R6Z2; hsa:1717; O60492; O60717; Q9UBM7	ENSG00000172893	Vitamin D metabolism; Cholesterol biosynthesis pathway; Cholesterol metabolism with Bloch and Kandutsch-Russell pathways; Cholesterol biosynthesis with skeletal dysplasias; Cholesterol synthesis disorders	Activation of gene expression by SREBF (SREBP); Cholesterol biosynthesis via desmosterol; Cholesterol biosynthesis via lathosterol	8	0.688	0.989471	710767	326942	50.24	30.22	644706	800980	739448	796362	117375	108995	164897	229590	747185	671173	702828	669787	183339	172155	76802.6	109460	220242
High	Master Protein	Q7L2J0-1	7SK snRNA methylphosphate capping enzyme [OS=Homo sapiens]	0	Homo sapiens (SwissProt TaxID=9606)	40.119	18	5	33	5	689	74.3	9.57	85.1	5	RNA metabolism OR transcription;other metabolic processes;other biological processes	nucleus;other cell component	nucleic acid binding activity;other molecular function	Pf06859, Pf13847	56257	MEPCE	B3KP86; D6W5V7; hsa:56257; Q7L2J0; Q9NPD4	ENSG00000146834	IL-18 signaling pathway		1	1.506	0.989471	293747	418322	57.11	38.03	395161	522457	591557	512506	248386	198540	243182	167704	171802	102295	123506	212054	465680	350870	163029	142025	257916
High	Master Protein	Q8IZP0	abl interactor 1 [OS=Homo sapiens]	0	Homo sapiens (SwissProt TaxID=9606)	62.253	14	6	68	5	508	55	7.06	191.44	6	cell organization and biogenesis;protein metabolism;other metabolic processes;developmental processes;signal transduction;other biological processes	cytosol;cytoskeleton;ER/Golgi;nucleus;other cell component	enzyme regulator activity;cytoskeletal activity;other molecular function	Pf00018, Pf07815	10006	ABI1	A9Z1Y6; B3KX62; B4DQ58; H7BXI6; hsa:10006; O15147; O76049; O95060; Q5T2R3; Q5T2R4; Q5T2R6; Q5T2R7; Q5T2R9; Q5W070; Q5W072; Q8IZP0; Q8TB63; Q96S81; Q9NXZ9; Q9NYB8	ENSG00000136754	EGF/EGFR signaling pathway	Regulation of actin dynamics for phagocytic cup formation; FCGR3A-mediated phagocytosis; RAC2 GTPase cycle; RAC1 GTPase cycle; RAC3 GTPase cycle; VEGFA-VEGFR2 Pathway; RHO GTPases Activate WASPs and WAVEs	8	0.867	0.989471	636466	508981	41.53	34.01	60732.8	131563	711238	421826	474413	469332	453111	495929	743978	753362	760100	482334	265400	343550	141547	83182.2	358230
High	Master Protein	Q9NYB9	abl interactor 2 [OS=Homo sapiens]	0	Homo sapiens (SwissProt TaxID=9606)	8.992	5	2	7	1	513	55.6	6.16	10.49	2	cell organization and biogenesis;protein metabolism;other metabolic processes;developmental processes;signal transduction;other biological processes	cytosol;cytoskeleton;nucleus;other cell component	other molecular function	Pf07815, Pf14604	10152	ABI2	B4DSN1; hsa:10152; Q13147; Q13249; Q13801; Q9BV70; Q9NYB9	ENSG00000138443	Regulation of actin cytoskeleton	Regulation of actin dynamics for phagocytic cup formation; FCGR3A-mediated phagocytosis; RAC2 GTPase cycle; RAC1 GTPase cycle; RAC3 GTPase cycle; VEGFA-VEGFR2 Pathway; RHO GTPases Activate WASPs and WAVEs	8	1.107	0.999684	30761.5	28623.4	43.45	41.78	14595.1	16432.9		25241.6		31204.4	12080	16555.1	48833.6	52667.6	33502.4	49167.1	14937.8	24296.3	6367.24	4336.46	18315.7
High	Master Protein	A1L0T0	Acetolactate synthase-like protein [OS=Homo sapiens]	0	Homo sapiens (SwissProt TaxID=9606)	71.831	21	6	55	6	632	67.8	8.15	170.67	6	other metabolic processes	other membranes;ER/Golgi;other cell component	other molecular function	Pf00205, Pf02775, Pf02776	10994	ILVBL	A1L0T0; hsa:10994; O43341; Q96F08; Q99651; Q9BWN5; Q9UEB2	ENSG00000105135			0	1.659	0.954985	175777	409511	87.62	54.29	498178	228553	645991	325232	69179.8	55181.9	33641.3	40768.6	160308	229447	188090	137667	28403.4	15446.5	44233.2	58155.5	357258
High	Master Protein	Q9BWD1	Acetyl-CoA acetyltransferase, cytosolic [OS=Homo sapiens]	0	Homo sapiens (SwissProt TaxID=9606)	228.371	72	19	360	19	397	41.3	6.92	1336.63	19	other metabolic processes	cytosol;mitochondrion;other cell component	other molecular function	Pf00108, Pf02803	39	ACAT2	B7Z233; E1P5B1; hsa:39; Q16146; Q5TCL7; Q8TDM4; Q9BWD1	ENSG00000120437	Cholesterol metabolism with Bloch and Kandutsch-Russell pathways	Cholesterol biosynthesis	2	0.979	0.999897	5.66014e+06	5.48116e+06	11.74	19.39	4.69095e+06	4.46663e+06	5.12695e+06	5.3665e+06	3.70254e+06	3.60576e+06	2.98318e+06	3.34567e+06	5.6678e+06	5.77993e+06	5.93448e+06	5.59752e+06	3.44385e+06	4.35974e+06	1.61924e+06	1.70356e+06	3.20676e+06
High	Master Protein	P24752	Acetyl-CoA acetyltransferase, mitochondrial [OS=Homo sapiens]	0	Homo sapiens (SwissProt TaxID=9606)	388.962	73	31	611	31	427	45.2	8.85	1799.88	31	other metabolic processes;stress response;developmental processes;other biological processes	mitochondrion	other molecular function	Pf00108, Pf02803	38	ACAT1	B2R6H1; G3XAB4; hsa:38; P24752; Q96FG8	ENSG00000075239	Fatty acid beta-oxidation; Ketone bodies synthesis and degradation; Tryptophan metabolism; SARS-CoV-2 and COVID-19 pathway	Branched-chain amino acid catabolism; Utilization of Ketone Bodies; Synthesis of Ketone Bodies	7	1.725	0.579577	1.22389e+07	2.13936e+07	5.56	7.7	9.87175e+06	1.02309e+07	1.068e+07	1.19876e+07	9.66972e+06	9.59395e+06	8.57426e+06	9.57299e+06	1.1826e+07	1.06959e+07	1.08517e+07	1.09909e+07	1.14137e+07	1.35462e+07	5.53674e+06	5.94118e+06	1.58578e+07
High	Master Protein	Q13085-1	Acetyl-CoA carboxylase 1 [OS=Homo sapiens]	0	Homo sapiens (SwissProt TaxID=9606)	18.99	2	2	6	2	2346	265.4	6.37	12.01	2	cell organization and biogenesis;protein metabolism;other metabolic processes;other biological processes	cytosol;cytoskeleton;nucleus	other molecular function	Pf00289, Pf00364, Pf01039, Pf02785, Pf02786, Pf08326	31	ACACA	B2RP68; B2ZZ90; hsa:31; Q13085; Q6KEV6; Q6XDA8; Q7Z2G8; Q7Z561; Q7Z563; Q7Z564; Q86WB2; Q86WB3	ENSG00000275176; ENSG00000278540	AMP-activated protein kinase (AMPK) signaling; Sterol regulatory element-binding proteins (SREBP) signaling; Leptin signaling pathway; Corticotropin-releasing hormone signaling pathway; Mesodermal commitment pathway; Fatty acid biosynthesis; VEGFA-VEGFR2 signaling pathway; Focal adhesion: PI3K-Akt-mTOR-signaling pathway; Leptin and adiponectin; Lipid metabolism pathway; Clear cell renal cell carc…	Activation of gene expression by SREBF (SREBP); Fatty acyl-CoA biosynthesis; ChREBP activates metabolic gene expression; Biotin transport and metabolism; Carnitine metabolism; Defective HLCS causes multiple carboxylase deficiency	20	0.735	0.989471	84583.9	39644.1	44.13	53.55	81354.9	88759.6	32819.2	56292.4				27257.6	84326.8	80932.3	147078	117687					43986.6
High	Master Protein	Q13510	Acid ceramidase [OS=Homo sapiens]	0	Homo sapiens (SwissProt TaxID=9606)	28.65	13	3	31	3	395	44.6	7.62	85.3	3	other metabolic processes;other biological processes	non-structural extracellular;nucleus;other cytoplasmic organelle;other cell component	other molecular function	Pf02275, Pf15508	427	ASAH1	E9PDS0; hsa:427; Q13510; Q6W898; Q96AS2	ENSG00000104763	Sphingolipid pathway; S1P receptor signal transduction; Sphingolipid metabolism overview; Sphingolipid metabolism: integrated pathway; Sphingolipid metabolism in senescence; Biosynthesis and turnover of 1-deoxy-sphingoid bases; Synthesis of ceramides and 1-deoxyceramides	Glycosphingolipid metabolism; Neutrophil degranulation	9	1.842	0.804662	178200	389035	38.99	21.61	89165.8	66863.4	86576.3	103220	166360	195081	165028	140733	179016	209110	173108	82526.1	225240	307700	125157	105525	249207
High	Master Protein	P39687	Acidic leucine-rich nuclear phosphoprotein 32 family member A [OS=Homo sapiens]	0	Homo sapiens (SwissProt TaxID=9606)	214.114	57	21	417	14	249	28.6	4.09	1462.49	21	transport;signal transduction;other biological processes	ER/Golgi;nucleus;other cell component	other molecular function	Pf14580	8125	ANP32A	B2R6T4; hsa:8125; P39687; Q53FK4; Q5J8L8; Q7M4N6	ENSG00000140350	IL-18 signaling pathway	HuR (ELAVL1) binds and stabilizes mRNA	2	0.861	0.989471	1.32603e+07	1.16196e+07	9.07	7.81	1.08738e+07	9.77386e+06	9.87663e+06	1.04454e+07	1.03895e+07	1.03738e+07	8.77349e+06	9.96809e+06	1.46756e+07	1.34026e+07	1.29145e+07	1.42866e+07	6.11496e+06	7.12985e+06	3.09616e+06	3.31642e+06	7.273e+06
High	Master Protein	Q92688	Acidic leucine-rich nuclear phosphoprotein 32 family member B [OS=Homo sapiens]	0	Homo sapiens (SwissProt TaxID=9606)	144.546	52	16	289	9	251	28.8	4.06	906.44	16	cell organization and biogenesis;developmental processes;other biological processes	nucleus;other cell component	other molecular function	Pf12799	10541	ANP32B	B2R9C7; hsa:10541; O00655; P78458; P78459; Q92688	ENSG00000136938			0	1.044	0.999897	3.39282e+06	4.04054e+06	9.27	27.39	2.86706e+06	3.04224e+06	2.83672e+06	2.63401e+06	2.47556e+06	2.81201e+06	2.65924e+06	2.71668e+06	3.16392e+06	3.4393e+06	3.01917e+06	3.03292e+06	1.17795e+06	1.64896e+06	696708	662730	2.87108e+06
High	Master Protein	Q9BTT0	Acidic leucine-rich nuclear phosphoprotein 32 family member E [OS=Homo sapiens]	0	Homo sapiens (SwissProt TaxID=9606)	138.215	54	10	160	10	268	30.7	3.85	583.93	10	cell organization and biogenesis;other biological processes	nucleus;other cell component	enzyme regulator activity;other molecular function	Pf14580	81611	ANP32E	B4E0I6; E9PEA6; hsa:81611; Q5TB18; Q5TB20; Q8N1S4; Q8WWW9; Q9BTT0	ENSG00000143401			0	0.949	0.999684	3.36592e+06	3.05254e+06	9.26	17.69	3.38346e+06	3.12767e+06	3.33861e+06	3.08594e+06	2.52019e+06	2.45894e+06	2.25458e+06	2.65866e+06	3.28158e+06	3.33432e+06	2.83273e+06	3.27903e+06	1.49948e+06	1.81632e+06	677267	719460	2.19988e+06
High	Master Protein	Q99798	Aconitate hydratase, mitochondrial [OS=Homo sapiens]	0	Homo sapiens (SwissProt TaxID=9606)	356.717	54	29	465	29	780	85.4	7.61	1529.04	29	other metabolic processes;stress response;developmental processes	cytosol;mitochondrion	other molecular function	Pf00330, Pf00694	50	ACO2	hsa:50; O75809; Q5JZ41; Q6FHX0; Q8TAQ6; Q99798	ENSG00000100412	Amino acid metabolism; Metabolic reprogramming in colon cancer; Fluoroacetic acid toxicity; TCA cycle (aka Krebs or citric acid cycle)	Mitochondrial protein import; Citric acid cycle (TCA cycle)	6	1.082	0.999684	6.69365e+06	7.13948e+06	41.84	52.29	5.49417e+06	5.50188e+06	1.58196e+07	5.96734e+06	4.47397e+06	4.82927e+06	4.80318e+06	4.72911e+06	6.62935e+06	6.38582e+06	6.95194e+06	6.71798e+06	5.4465e+06	5.69837e+06	2.44825e+06	6.57687e+06	4.82803e+06
High	Master Protein	Q8N4X5	Actin filament-associated protein 1-like 2 [OS=Homo sapiens]	0	Homo sapiens (SwissProt TaxID=9606)	35.112	9	5	26	5	818	91.2	5.31	51.65	5	stress response;other biological processes	plasma membrane;other membranes;cytosol;other cell component	enzyme regulator activity;other molecular function	Pf00169	84632	AFAP1L2	A8K6P7; B3KVQ8; hsa:84632; Q2UZW3; Q8N4X5; Q8TB54; Q96PX4; Q96SY5	ENSG00000169129			0	1.211	0.997767	220512	235556	40.38	33.32	219998	160906	257498	211807	158394	25976	210924	276195	413038	178610	183420	194723	125453	95699.9	26197.5	55377.7	273325
High	Master Protein	P68032	Actin, alpha cardiac muscle 1 [OS=Homo sapiens]	0	Homo sapiens (SwissProt TaxID=9606)	727.408	64	39	2756	1	377	42	5.39	7881.45	39	cell organization and biogenesis;developmental processes;other biological processes	cytosol;cytoskeleton;other cell component	cytoskeletal activity;other molecular function	Pf00022	70	ACTC1	hsa:70; P04270; P68032	ENSG00000159251	Cardiac progenitor differentiation; Myometrial relaxation and contraction pathways; Striated muscle contraction pathway; Mechanoregulation and pathology of YAP/TAZ via Hippo and non-Hippo mechanisms; 22q11.2 copy number variation syndrome; Malignant pleural mesothelioma	RHOA GTPase cycle; RHOB GTPase cycle; Striated Muscle Contraction	9	0.585	0.898756	121269	75496.6	9.63	71.72									140829		115533	118275		20046.7			30040.4
High	Master Protein	P68133	Actin, alpha skeletal muscle [OS=Homo sapiens]	0	Homo sapiens (SwissProt TaxID=9606)	675.035	58	36	2695	1	377	42	5.39	7680.87	36	cell organization and biogenesis;other biological processes	cytosol;cytoskeleton;other cell component	cytoskeletal activity;other molecular function	Pf00022	58	ACTA1	hsa:58; P02568; P68133; P99020; Q5T8M9	ENSG00000143632	Myometrial relaxation and contraction pathways; Fas ligand pathway and stress induction of heat shock proteins; Physico-chemical features and toxicity-associated pathways; Striated muscle contraction pathway; Mechanoregulation and pathology of YAP/TAZ via Hippo and non-Hippo mechanisms; IL-18 signaling pathway; Malignant pleural mesothelioma	Striated Muscle Contraction	8	0.76	0.989471	279177	456271	76.04	64.49	473776	584927	605293	570262	75631.1	102127	84275.6	72064.9					273286	339226	122488	127381	38612.4
High	Master Protein	P60709	Actin, cytoplasmic 1 [OS=Homo sapiens]	0	Homo sapiens (SwissProt TaxID=9606)	1535.56	98	61	5818	3	375	41.7	5.48	20866.1	61	cell organization and biogenesis;protein metabolism;other metabolic processes;transport;developmental processes;other biological processes	plasma membrane;other membranes;cytosol;cytoskeleton;nucleus;other cell component	cytoskeletal activity;other molecular function	Pf00022	60	ACTB	hsa:60; P02570; P60709; P70514; P99021; Q11211; Q64316; Q75MN2; Q96B34; Q96HG5	ENSG00000075624	Arrhythmogenic right ventricular cardiomyopathy; Pathogenic Escherichia coli infection; Common pathways underlying drug addiction; Myometrial relaxation and contraction pathways; Focal adhesion; Fas ligand pathway and stress induction of heat shock proteins; Ebola virus infection in host; Acute viral myocarditis; Thermogenesis; Mechanoregulation and pathology of YAP/TAZ via Hippo and non-Hippo me…	RHO GTPases Activate Formins; UCH proteinases; Translocation of SLC2A4 (GLUT4) to the plasma membrane; B-WICH complex positively regulates rRNA expression; HATs acetylate histones; Prefoldin mediated transfer of substrate to CCT/TriC; Recycling pathway of L1; Clathrin-mediated endocytosis; EPH-ephrin mediated repulsion of cells; Signaling by BRAF and RAF1 fusions; Sensory processing of sound by o…	47	0.934	0.999684	3.09014e+07	2.65949e+07	40.63	7.13	8.9535e+06	9.39141e+06	9.81494e+06	1.04771e+07	2.43529e+07	2.38451e+07	2.09701e+07	2.23263e+07	3.18798e+07	3.0967e+07	3.09526e+07	3.21157e+07	1.34799e+07	1.72681e+07	6.67357e+06	6.78539e+06	2.1365e+07
High	Master Protein	P63261	Actin, cytoplasmic 2 [OS=Homo sapiens]	0	Homo sapiens (SwissProt TaxID=9606)	1584.14	98	61	5909	3	375	41.8	5.48	21099.5	61	cell organization and biogenesis;stress response;transport;developmental processes;other biological processes	non-structural extracellular;plasma membrane;other membranes;cytosol;cytoskeleton;other cell component	cytoskeletal activity;other molecular function	Pf00022	71	ACTG1	A8K7C2; hsa:71; P02571; P14104; P63261; P99022; Q5U032; Q96E67	ENSG00000184009	Arrhythmogenic right ventricular cardiomyopathy; Pathogenic Escherichia coli infection; Common pathways underlying drug addiction; Myometrial relaxation and contraction pathways; Focal adhesion; Fas ligand pathway and stress induction of heat shock proteins; Striated muscle contraction pathway; VEGFA-VEGFR2 signaling pathway; Ebola virus infection in host; Thermogenesis; Mechanoregulation and pat…	Interaction between L1 and Ankyrins; Regulation of actin dynamics for phagocytic cup formation; FCGR3A-mediated phagocytosis; RHO GTPases Activate WASPs and WAVEs; Clathrin-mediated endocytosis; EPHB-mediated forward signaling; Signaling by BRAF and RAF1 fusions; Signaling by moderate kinase activity BRAF mutants; Paradoxical activation of RAF signaling by kinase inactive BRAF; Signaling downstre…	40	0.967	0.999897	2.98114e+07	3.40489e+07	39.27	14.17	1.07784e+07	1.1907e+07	1.25354e+07	1.21427e+07	2.31188e+07	2.19698e+07	1.89613e+07	2.40264e+07	3.63664e+07	3.82444e+07	3.75992e+07	3.72935e+07	1.38972e+07	1.80086e+07	6.60212e+06	7.05912e+06	2.43217e+07
High	Master Protein	O14639-1	Actin-binding LIM protein 1 [OS=Homo sapiens]	0	Homo sapiens (SwissProt TaxID=9606)	33.244	8	4	33	4	778	87.6	8.59	65.06	4	cell organization and biogenesis;other biological processes	cytoskeleton;other cell component	cytoskeletal activity;other molecular function	Pf00412, Pf02209, Pf16182	3983	ABLIM1	A6NI16; A6NJ06; A8MXA9; B3KVH2; hsa:3983; O14639; Q15039; Q5JVV1; Q5JVV2; Q5T6N2; Q5T6N3; Q5T6N5; Q68CQ9; Q9BUP1	ENSG00000099204	Male infertility	DCC mediated attractive signaling	2	1.598	0.975731	447486	626175	34.18	26.17	372457	469542	444214	520277	144425	151596	179009	227818	457086	537675	413917	429126	388016	624144	235377	194978	404713
High	Master Protein	O96019-1	Actin-like protein 6A [OS=Homo sapiens]	0	Homo sapiens (SwissProt TaxID=9606)	133.104	52	14	170	14	429	47.4	5.6	433.06	14	cell organization and biogenesis;protein metabolism;DNA metabolism;other metabolic processes;stress response;developmental processes;signal transduction;other biological processes	plasma membrane;other membranes;nucleus;other cell component	other molecular function	Pf00022	100395988; 100968810; 101002188; 101147678; 103221206; 104670569; 105523713; 105597721; 108287736; 108532860; 460863; 708935; 86	ACTL6A	A0A096N6F7; A0A0D9RKQ2; A0A2J8L713; A0A2J8WGU2; A0A2K5IZI3; A0A2K5KXA4; A0A2K5R5F9; A0A2K5UP54; A0A2K6LPG9; A0A2K6Q1R4; A0A2R8MPI6; A0A2R9AKF6; A0A6D2VVR6; A0A6J3JJX5; A0A8C9IBN7; A0A8D2K8Z7; A0A8J8XHI5; B3KMN1; caty:105597721; cjc:100395988; csab:103221206; D3DNR9; F6ZQD7; F7FQX1; G3RI40; G7MJ88; ggo:101147678; H2R190; H9ENZ8; hsa:86; mcc:708935; O96019; panu:101002188; pps:100968810; Q8TAE5; Q9…	ENSCANG00000034249; ENSCATG00000017467; ENSCCAG00000029449; ENSCJAG00000013036; ENSCSAG00000013017; ENSG00000136518; ENSGGOG00000015710; ENSMFAG00000030153; ENSMMUG00000009742; ENSPANG00000024431; ENSPPAG00000031814; ENSPTEG00000030027; ENSPTRG00000023973; ENSRBIG00000036584; ENSRROG00000035215; ENSTGEG00000025970	Gastric cancer network 1; Tumor suppressor activity of SMARCB1; Thermogenesis	RUNX1 interacts with co-factors whose precise effect on RUNX1 targets is not known; RMTs methylate histone arginines; UCH proteinases; HATs acetylate histones; DNA Damage Recognition in GG-NER	8	0.86	0.989471	2.03875e+06	1.54497e+06	24.02	32.05	2.20379e+06	1.92002e+06	1.7581e+06	1.90162e+06	1.46178e+06	1.16167e+06	1.02276e+06	1.0515e+06	2.4154e+06	2.92816e+06	2.23413e+06	1.95222e+06	1.00609e+06	1.36585e+06	553985	466634	921780
High	Master Protein	Q9NZ32	Actin-related protein 10 [OS=Homo sapiens]	0	Homo sapiens (SwissProt TaxID=9606)	9.541	11	2	14	2	417	46.3	7.37	4.7	2	transport;other biological processes	non-structural extracellular;cytosol;cytoskeleton;other cytoplasmic organelle;other cell component		Pf00022	55860	ACTR10	hsa:55860; Q9H9Y5; Q9NWY2; Q9NZ32	ENSG00000131966		MHC class II antigen presentation; HSP90 chaperone cycle for steroid hormone receptors (SHR) in the presence of ligand; COPI-mediated anterograde transport; COPI-independent Golgi-to-ER retrograde traffic; Neutrophil degranulation	5	0.994	0.999897	25692.2	25042.3	11.18	13.7			29284.7	25238.7	19284.5	20451.6	18466.3	19880.1	22758.6	24129.5	23045.1	21575.3		18158			18310.4
High	Master Protein	P61160-1	Actin-related protein 2 [OS=Homo sapiens]	0	Homo sapiens (SwissProt TaxID=9606)	190.491	58	17	283	17	394	44.7	6.74	933.95	17	cell cycle OR cell proliferation;cell organization and biogenesis;stress response;transport;other biological processes	non-structural extracellular;cytosol;cytoskeleton;nucleus;other cytoplasmic organelle;other cell component	cytoskeletal activity;other molecular function	Pf00022	100063005; 100174962; 100339213; 100392731; 100464823; 100668085; 100726741; 10097; 100984419; 101000314; 101034581; 101087729; 101112965; 101318934; 101382123; 101683212; 101711414; 101955365; 102117163; 102174218; 102424764; 102537115; 102828535; 102896516; 102926272; 102983608; 102999770; 103072153; 103128707; 103265168; 104656189; 104852175; 105088933; 105306687; 105465161; 105543538; 1055764…	Actr2; ACTR2; LOC111147990	A0A091CU81; A0A096P076; A0A0P6JTI1; A0A1S3ASB9; A0A1S3FN53; A0A1U7TT93; A0A250YH51; A0A287DAX6; A0A2J8N3Y5; A0A2J8XC28; A0A2K5F7U1; A0A2K5MIX2; A0A2K5R9G1; A0A2K5VKV4; A0A2K5ZJT9; A0A2K6E479; A0A2K6GKQ1; A0A2K6MBQ3; A0A2K6RKL1; A0A2K6TTV1; A0A2R9AHM0; A0A2U3VR14; A0A2U4BYX5; A0A2Y9FJF5; A0A2Y9HSK0; A0A2Y9JQF2; A0A2Y9Q5Q3; A0A340XXY4; A0A341C1J4; A0A384AR02; A0A3Q2HMR5; A0A3Q7NSS6; A0A3Q7V1H6; A0A…	ENSAMEG00000015749; ENSANAG00000038066; ENSBGRG00000012280; ENSBIXG00000015264; ENSBIXG00005008678; ENSBMSG00010015452; ENSBTAG00000009761; ENSCAFG00020026978; ENSCAFG00030016289; ENSCAFG00040005571; ENSCATG00000036025; ENSCCAG00000030047; ENSCCNG00000010628; ENSCGRG00001017243; ENSCHIG00000014272; ENSCJAG00000006722; ENSCLAG00000010920; ENSCPOG00000025808; ENSCWAG00000016124; ENSDLEG00000013424;…	ESC pluripotency pathways; Physico-chemical features and toxicity-associated pathways; Embryonic stem cell pluripotency pathways	Neutrophil degranulation; Clathrin-mediated endocytosis; Regulation of actin dynamics for phagocytic cup formation; FCGR3A-mediated phagocytosis; RHO GTPases Activate WASPs and WAVEs; EPHB-mediated forward signaling; Regulation of actin dynamics for phagocytic cup formation; Neutrophil degranulation; EPHB-mediated forward signaling; Clathrin-mediated endocytosis; RHO GTPases Activate WASPs and WA…	14	0.954	0.999684	7.70778e+06	7.94137e+06	6.18	25.33	6.20587e+06	6.03288e+06	6.7322e+06	7.06708e+06	5.9213e+06	6.66025e+06	5.31432e+06	6.56167e+06	8.14665e+06	7.01115e+06	7.00525e+06	7.7618e+06	2.81057e+06	3.42515e+06	1.12187e+06	1.29222e+06	6.44122e+06
High	Master Protein	Q92747	Actin-related protein 2/3 complex subunit 1A [OS=Homo sapiens]	0	Homo sapiens (SwissProt TaxID=9606)	28.161	11	2	29	1	370	41.5	8.18	124	2	cell organization and biogenesis	cytosol;cytoskeleton;nucleus;other cell component	cytoskeletal activity	Pf00400	10552	ARPC1A	A4D276; B4DLQ7; D6W5S1; hsa:10552; Q7Z5U8; Q86WU5; Q8IXQ0; Q92747	ENSG00000241685	Pathogenic Escherichia coli infection	Clathrin-mediated endocytosis; Regulation of actin dynamics for phagocytic cup formation; FCGR3A-mediated phagocytosis; RHO GTPases Activate WASPs and WAVEs; EPHB-mediated forward signaling	6	0.728	0.989471	252340	173558	58.9	39.44	223861	241851	329368	279071		21038	15319.9			222733	198860		59364.6	91671.2	9690.05	37050.9	134198
High	Master Protein	O15143	Actin-related protein 2/3 complex subunit 1B [OS=Homo sapiens]	0	Homo sapiens (SwissProt TaxID=9606)	96.518	27	8	89	7	372	40.9	8.35	280.6	8	cell organization and biogenesis;other biological processes	cytosol;cytoskeleton;nucleus;other cell component	cytoskeletal activity;other molecular function	Pf00400	10095	ARPC1B	hsa:10095; O15143; Q9BU00	ENSG00000130429	Pathogenic Escherichia coli infection; Microglia pathogen phagocytosis pathway	Regulation of actin dynamics for phagocytic cup formation; FCGR3A-mediated phagocytosis; RHO GTPases Activate WASPs and WAVEs; EPHB-mediated forward signaling	6	0.659	0.954985	564854	801909	100.32	24.61	2.67477e+06	2.94154e+06	2.93386e+06	3.33511e+06	347327	254432	195764	193145	692093	397903	964725	431804	253599	487912	207224	136805	550171
High	Master Protein	O15144	Actin-related protein 2/3 complex subunit 2 [OS=Homo sapiens]	0	Homo sapiens (SwissProt TaxID=9606)	92.13	39	10	150	10	300	34.3	7.36	383.36	10	cell organization and biogenesis;other biological processes	plasma membrane;other membranes;cytosol;cytoskeleton;nucleus;other cytoplasmic organelle;other cell component	cytoskeletal activity	Pf04045	10109	ARPC2	hsa:10109; O15144; Q92801; Q9P1D4	ENSG00000163466	Pathogenic Escherichia coli infection	Regulation of actin dynamics for phagocytic cup formation; FCGR3A-mediated phagocytosis; RHO GTPases Activate WASPs and WAVEs; Clathrin-mediated endocytosis; EPHB-mediated forward signaling	6	1.088	0.999684	2.74841e+06	3.66135e+06	16.9	19.78	1.62774e+06	1.7088e+06	1.96792e+06	1.76567e+06	2.37181e+06	2.16731e+06	1.94872e+06	2.24095e+06	2.44634e+06	2.82798e+06	2.6113e+06	2.95768e+06	1.44326e+06	1.50938e+06	632405	641418	2.77296e+06
High	Master Protein	O15145	Actin-related protein 2/3 complex subunit 3 [OS=Homo sapiens]	0	Homo sapiens (SwissProt TaxID=9606)	96.476	66	11	197	11	178	20.5	8.59	599.88	11	cell organization and biogenesis;other biological processes	cytosol;cytoskeleton;nucleus;other cell component	cytoskeletal activity	Pf04062	10094	ARPC3	hsa:10094; O00554; O15145	ENSG00000111229	Pathogenic Escherichia coli infection	Regulation of actin dynamics for phagocytic cup formation; FCGR3A-mediated phagocytosis; RHO GTPases Activate WASPs and WAVEs; Clathrin-mediated endocytosis; EPHB-mediated forward signaling	6	1.045	0.999684	5.80651e+06	6.31316e+06	10.14	6.35	3.87786e+06	4.13504e+06	4.40044e+06	4.44057e+06	4.66766e+06	4.39178e+06	4.09109e+06	4.38691e+06	5.82354e+06	5.79597e+06	6.0671e+06	6.00711e+06	2.86566e+06	3.76362e+06	1.45204e+06	1.68424e+06	4.22349e+06
High	Master Protein	P59998	Actin-related protein 2/3 complex subunit 4 [OS=Homo sapiens]	0	Homo sapiens (SwissProt TaxID=9606)	51.846	42	6	160	6	168	19.7	8.43	503.81	6	cell organization and biogenesis	cytosol;cytoskeleton;nucleus;other cell component	cytoskeletal activity;other molecular function	Pf05856	10093	ARPC4	C9JWM7; E7ETI0; F6TTL5; hsa:10093; O15509; P59998; Q6P0W5; Q96QJ3	ENSG00000241553	Pathogenic Escherichia coli infection	Regulation of actin dynamics for phagocytic cup formation; FCGR3A-mediated phagocytosis; RHO GTPases Activate WASPs and WAVEs; Clathrin-mediated endocytosis; EPHB-mediated forward signaling	6	0.893	0.989471	3.17059e+06	2.78332e+06	19.48	16.81	2.94622e+06	2.83944e+06	2.91977e+06	2.97401e+06	2.35278e+06	2.46647e+06	2.24863e+06	2.39803e+06	2.06663e+06	2.16095e+06	2.21889e+06	2.05051e+06	1.05178e+06	1.27581e+06	522361	557883	2.04764e+06
High	Master Protein	O15511-1	Actin-related protein 2/3 complex subunit 5 [OS=Homo sapiens]	0	Homo sapiens (SwissProt TaxID=9606)	103.003	67	8	104	7	151	16.3	5.67	446.63	8	cell organization and biogenesis;developmental processes;other biological processes	non-structural extracellular;cytosol;cytoskeleton;nucleus;other cytoplasmic organelle;other cell component	cytoskeletal activity	Pf04699	100174767; 100174965; 100398201; 10092; 100967312; 101033977; 101136325; 101331386; 101965603; 102987316; 103008913; 109690296; 360854; 457574	Arpc5; ARPC5	A0A250YA73; A0A287DG92; A0A2J8N6G8; A0A2J8V871; A0A2K6TPF5; A0A2R9BWR3; A0A2U3V6J7; A0A2Y9F0B0; A0A2Y9Q0J0; A0A341AGJ9; A0A383ZK81; A0A4X1TX88; A0A6D2WQQ0; A0A6J3IZL5; A0A8B7EB47; A0A8B8Z4X8; A0A8C2QE95; A0A8C6B9V3; A0A8C9B3P7; A0A8D2B8A7; A6NEC4; B5APV0; bacu:103008913; ccan:109690296; cjc:100398201; dle:111184645; F1S658; G2HG81; G3QY01; ggo:101136325; hsa:10092; O15511; pcad:102987316; pon:100…	ENSBMSG00010000643; ENSCCNG00000013743; ENSCGRG00001007754; ENSDLEG00000020693; ENSG00000162704; ENSGGOG00000007894; ENSMICG00000047677; ENSMMNG00015009846; ENSPCTG00005002795; ENSPPAG00000038421; ENSPPYG00000000425; ENSPSNG00000003322; ENSPTRG00000001767; ENSSBOG00000027275; ENSSSCG00000015560; ENSSSCG00015050765; ENSSSCG00025040688; ENSSSCG00030020883; ENSSSCG00035015466; ENSSSCG00040043913; EN…	Pathogenic Escherichia coli infection; Regulation of actin cytoskeleton; Regulation of actin cytoskeleton	Neutrophil degranulation; Regulation of actin dynamics for phagocytic cup formation; Clathrin-mediated endocytosis; EPHB-mediated forward signaling; RHO GTPases Activate WASPs and WAVEs; Neutrophil degranulation; Clathrin-mediated endocytosis; Regulation of actin dynamics for phagocytic cup formation; FCGR3A-mediated phagocytosis; RHO GTPases Activate WASPs and WAVEs; EPHB-mediated forward signal…	19	0.833	0.989471	5.52627e+06	4.73096e+06	31.05	11.06	2.47281e+06	2.65227e+06	1.93419e+06	2.66359e+06	4.58018e+06	4.55459e+06	3.87496e+06	4.65827e+06	5.27948e+06	5.78888e+06	5.3955e+06	5387296	2.1012e+06	2.74737e+06	1.0294e+06	1.0251e+06	3.49655e+06
High	Master Protein	Q9BPX5	actin-related protein 2/3 complex subunit 5-like protein [OS=Homo sapiens]	0	Homo sapiens (SwissProt TaxID=9606)	47.293	59	5	50	4	153	16.9	6.6	183.9	5	cell organization and biogenesis;other biological processes	cytoskeleton;other cell component	cytoskeletal activity	Pf04699	81873	ARPC5L	hsa:81873; Q7Z523; Q9BPX5	ENSG00000136950	Pathogenic Escherichia coli infection; VEGFA-VEGFR2 signaling pathway		2	1.02	0.999897	6.19732e+06	6.15929e+06	31.85	24.96	2.86211e+06	2.70747e+06	2.84883e+06	2.79882e+06	2.89568e+06	4.60137e+06	4.37084e+06	5.03848e+06	6.40535e+06	6.62984e+06	6.3565e+06	6.89327e+06	1.93136e+06	2.26926e+06	872409	1.28502e+06	4.40299e+06
High	Master Protein	P61158	actin-related protein 3 [OS=Homo sapiens]	0	Homo sapiens (SwissProt TaxID=9606)	287.144	77	25	550	25	418	47.3	5.88	1887.26	25	cell cycle OR cell proliferation;cell organization and biogenesis;stress response;other biological processes	cytosol;cytoskeleton;nucleus;other cell component	cytoskeletal activity;other molecular function	Pf00022	10096	ACTR3	hsa:10096; P32391; P61158; Q53QM2	ENSG00000115091	Physico-chemical features and toxicity-associated pathways	Regulation of actin dynamics for phagocytic cup formation; FCGR3A-mediated phagocytosis; RHO GTPases Activate WASPs and WAVEs; EPHB-mediated forward signaling; Clathrin-mediated endocytosis	6	0.792	0.989471	1.29573e+07	9.75919e+06	9.34	18.2	1.18561e+07	1.18167e+07	1.44971e+07	1.34791e+07	9.84758e+06	1.03971e+07	8.26358e+06	9.28158e+06	1.25163e+07	1.2268e+07	1.21994e+07	1.25278e+07	6.83387e+06	8.98694e+06	3.18068e+06	3.94731e+06	6.5602e+06
High	Master Protein	P53999	Activated RNA polymerase II transcriptional coactivator p15 [OS=Homo sapiens]	0	Homo sapiens (SwissProt TaxID=9606)	119.637	57	10	178	10	127	14.4	9.6	672.76	10	RNA metabolism OR transcription;other metabolic processes;signal transduction;other biological processes	nucleus;other cell component	nucleic acid binding activity;other molecular function	Pf02229	10923	SUB1	hsa:10923; P53999; Q96L29	ENSG00000113387			0	1.016	0.999897	6.11173e+06	6.20041e+06	19.47	20.57	3.30965e+06	3.59086e+06	3.77221e+06	4.07036e+06	4.83043e+06	5.18493e+06	4.6131e+06	5.41701e+06	6.2912e+06	5.77083e+06	5.88524e+06	6.04044e+06	2.48544e+06	3.07845e+06	1.13357e+06	1.04135e+06	4.53671e+06
High	Master Protein	Q9H1I8-1	Activating signal cointegrator 1 complex subunit 2 [OS=Homo sapiens]	0	Homo sapiens (SwissProt TaxID=9606)	16.939	4	2	7	2	757	86.3	5.16	18.18	2	protein metabolism;DNA metabolism;other metabolic processes;stress response;other biological processes	nucleus	other molecular function	Pf02845	84164	ASCC2	A0A024R1F9; B7Z8E0; F5H6J9; hsa:84164; Q4TT54; Q8TAZ0; Q9H1I8; Q9H711; Q9H9D6	ENSG00000100325		ALKBH3 mediated reversal of alkylation damage	1	1.155	0.999684	52267.5	152775	61.06	46.65	25252.5	23481.6	113533	31393.9			58099.3	61432.3					74720.2	104807	36077.6	46918.6	68967.7
High	Master Protein	O95433	activator of 90 kDa heat shock protein ATPase homolog 1 [OS=Homo sapiens]	0	Homo sapiens (SwissProt TaxID=9606)	106.346	53	17	222	17	338	38.3	5.53	612.95	17	other biological processes	cytosol;ER/Golgi	other molecular function	Pf08327, Pf09229	10598	AHSA1	B2R9L2; B4DUR9; hsa:10598; O95433; Q96IL6; Q9P060	ENSG00000100591	T-cell antigen receptor (TCR) pathway during Staphylococcus aureus infection		1	1.066	0.999684	5.02407e+07	6.69603e+07	22.5	31.86	6.09521e+07	5.8959e+07	6.70577e+07	6.80557e+07	3.61038e+07	3.79519e+07	3.62711e+07	3.8893e+07	4.67193e+07	4.55562e+07	4.46883e+07	4.392e+07	6.21196e+07	7.31559e+07	3.24052e+07	3.52278e+07	4.81085e+07
High	Master Protein	Q12979	active breakpoint cluster region-related protein [OS=Homo sapiens]	0	Homo sapiens (SwissProt TaxID=9606)	12.678	3	2	7	2	859	97.5	6.55	19.48	2	signal transduction;other biological processes	cytosol;other cell component	enzyme regulator activity	Pf00168, Pf00169, Pf00620, Pf00621	29	ABR	B3KW89; B7Z6H7; D3DTH3; D3DTH4; F5H3S2; F5H8B3; hsa:29; Q12979; Q13693; Q13694	ENSG00000159842; ENSG00000276016; ENSG00000278741		RHOC GTPase cycle; RHOA GTPase cycle; RAC2 GTPase cycle; CDC42 GTPase cycle; RAC1 GTPase cycle; RAC3 GTPase cycle; RHOB GTPase cycle; NRAGE signals death through JNK; G alpha (12/13) signalling events	9	0.784	0.989471	193583	120747	69.58	43.3	404207	379503	181059	327873	36109.7				193583	103855	112943	131172			16116
High	Master Protein	O14561	Acyl carrier protein, mitochondrial [OS=Homo sapiens]	0	Homo sapiens (SwissProt TaxID=9606)	91.447	40	8	153	8	156	17.4	4.93	538.74	8	cell organization and biogenesis;protein metabolism;other metabolic processes	other membranes;cytosol;mitochondrion;nucleus	other molecular function	Pf00550	4706	NDUFAB1	B2R4M1; hsa:4706; O14561; Q9UNV1	ENSG00000004779	Electron transport chain: OXPHOS system in mitochondria; Nonalcoholic fatty liver disease; Oxidative phosphorylation	Glyoxylate metabolism and glycine degradation; Mitochondrial Fatty Acid Beta-Oxidation; Complex I biogenesis	7	1.215	0.989471	3.42477e+06	3.87628e+06	33.94	8.85	1.39636e+06	954226	1.67733e+06	1.55349e+06	2.98513e+06	2.61681e+06	2.16716e+06	2.80623e+06	3.40007e+06	3.37334e+06	3.46774e+06	3.57918e+06	2.11357e+06	2.75097e+06	816185	937806	2.77062e+06
High	Master Protein	P13798	Acylamino-acid-releasing enzyme [OS=Homo sapiens]	0	Homo sapiens (SwissProt TaxID=9606)	130.598	31	16	148	16	732	81.2	5.48	366.1	16	cell organization and biogenesis;protein metabolism;other metabolic processes	non-structural extracellular;other membranes;cytosol;nucleus;other cell component	other molecular function	Pf00326, Pf19283	327	APEH	hsa:327; P13798; Q9BQ33; Q9P0Y2	ENSG00000164062		Neutrophil degranulation; Eukaryotic Translation Termination	2	0.749	0.989471	1.97493e+06	1.24494e+06	33.37	41.61	2.74986e+06	2.82375e+06	3.36089e+06	3.06885e+06	1.3382e+06	1.54619e+06	1.44453e+06	1.46743e+06	1.91354e+06	1.55985e+06	1.76324e+06	1.77057e+06	1.16954e+06	1.63953e+06	570722	726978	679245
High	Master Protein	Q9H845	Acyl-CoA dehydrogenase family member 9, mitochondrial [OS=Homo sapiens]	0	Homo sapiens (SwissProt TaxID=9606)	34.676	12	3	27	3	621	68.7	7.96	50.18	3	cell organization and biogenesis;other metabolic processes	other membranes;mitochondrion;nucleus;other cell component	other molecular function	Pf00441, Pf02770, Pf02771	28976	ACAD9	D3DNB8; hsa:28976; Q8WXX3; Q9H845	ENSG00000177646	Mitochondrial immune response to SARS-CoV-2; SARS-CoV-2 mitochondrial chronic oxidative stress and endothelial dysfunction	Complex I biogenesis	3	0.665	0.989471	202768	109196	50.91	58.28	346465	295523	298799	388059	116032	110705	123535	128773	113167	219831	301487	65094.9	76735.4		26612.3	37030.5	118473
High	Master Protein	P07108	acyl-CoA-binding protein [OS=Homo sapiens]	0	Homo sapiens (SwissProt TaxID=9606)	83.962	82	7	195	7	87	10	6.57	614.8	7	other metabolic processes;other biological processes	ER/Golgi;other cell component	signal transduction activity or receptor binding;other molecular function	Pf00887	1622	DBI	B8ZWD2; B8ZWD6; B8ZWD7; hsa:1622; P07108; P08869; Q4VWZ6; Q53SQ7; Q6IB48; Q9UCI8	ENSG00000155368	Sterol regulatory element-binding proteins (SREBP) signaling; PPAR-alpha pathway; Nuclear receptors meta-pathway; PPAR signaling pathway; Fatty acid transporters	Mitochondrial Fatty Acid Beta-Oxidation	6	0.859	0.989471	7.71925e+06	7.6645e+06	24.46	14.54	4.65111e+06	5.24055e+06	5.54352e+06	5.49355e+06	8.38909e+06	7.85759e+06	7.30759e+06	8.04192e+06	7.87241e+06	7.24231e+06	7.75114e+06	7.27281e+06	4.12555e+06	5.43967e+06	2.05555e+06	2.2005e+06	5.48453e+06
High	Master Protein	Q86TX2	acyl-coenzyme A thioesterase 1 [OS=Homo sapiens]	0	Homo sapiens (SwissProt TaxID=9606)	55.467	27	6	23	6	421	46.2	7.34	61.51	6	other metabolic processes	cytosol	other molecular function	Pf04775, Pf08840	641371	ACOT1	A1L173; hsa:641371; Q3I5F9; Q86TX2	ENSG00000184227		Mitochondrial Fatty Acid Beta-Oxidation	1	1.251	0.989471	202330	299186	34.8	30.55	220838	189289	176097	152524	114776	57500.7	57141.1	162549	251488	249654	156079	253557	94220.6	171671	75422.9	43504	220595
High	Master Protein	Q9NPJ3-1	Acyl-coenzyme A thioesterase 13 [OS=Homo sapiens]	0	Homo sapiens (SwissProt TaxID=9606)	53.842	73	7	79	7	140	15	9.14	227.36	7	cell organization and biogenesis;other metabolic processes;other biological processes	cytosol;cytoskeleton;mitochondrion;nucleus	other molecular function	Pf03061	100173179; 55856	ACOT13	F5H2L4; hsa:55856; O95549; pon:100173179; Q5R833; Q9NPJ3	ENSG00000112304		Mitochondrial Fatty Acid Beta-Oxidation	1	1.674	0.891787	1.58725e+06	2.53828e+06	25.06	10.71	1.62035e+06	1.66365e+06	2.13184e+06	1.99704e+06	892665	1.02328e+06	790930	895665	1.5755e+06	1.577e+06	1.56051e+06	1.47875e+06	1.32875e+06	1.36013e+06	563077	645569	1.81147e+06
High	Master Protein	Q9Y305-1	Acyl-coenzyme A thioesterase 9, mitochondrial [OS=Homo sapiens]	0	Homo sapiens (SwissProt TaxID=9606)	68.336	27	10	67	10	439	49.9	8.6	177.38	10	other metabolic processes	mitochondrion	other molecular function		23597	ACOT9	B3KNC9; B7ZM94; hsa:23597; Q9Y305	ENSG00000123130	VEGFA-VEGFR2 signaling pathway	Mitochondrial Fatty Acid Beta-Oxidation	2	1.436	0.989471	713805	1.06637e+06	14.16	18.2	629959	549005	658181	659311	455392	504966	488537	611028	894706	596521	575078	877346	569006	630703	271778	191209	777714
High	Master Protein	Q53H12	Acylglycerol kinase, mitochondrial [OS=Homo sapiens]	0	Homo sapiens (SwissProt TaxID=9606)	28.57	19	6	32	6	422	47.1	8.09	73	6	cell organization and biogenesis;other metabolic processes;transport	other membranes;cytosol;mitochondrion;other cell component	kinase activity;other molecular function	Pf00781, Pf19712	55750	AGK	hsa:55750; Q53H12; Q75KN1; Q96GC3; Q9NP48	ENSG00000006530; ENSG00000262327		Signaling by BRAF and RAF1 fusions; Glycerophospholipid biosynthesis	2	1.325	0.989471	259508	454630	42.38	39.75	362078	314321	328910	359955	192971	141417	96529.3	122221	262929	338207	156907	124062	322850	346392	185224	249291	360376
High	Master Protein	P07311	Acylphosphatase-1 [OS=Homo sapiens]	0	Homo sapiens (SwissProt TaxID=9606)	27.321	53	4	27	4	99	11.3	9.31	64.67	4	other metabolic processes		other molecular function	Pf00708	97	ACYP1	A6NDV8; B2R590; hsa:97; P07311	ENSG00000119640			0	0.779	0.989471	395343	193947	33.38	35.79	381000	379499	439438	259509	279735	394389	290587	275356	157343	154434	288283	458505	166902	191815	42328.7	62267.7	120245
High	Master Protein	O75608	Acyl-protein thioesterase 1 [OS=Homo sapiens]	0	Homo sapiens (SwissProt TaxID=9606)	71.328	67	8	142	8	230	24.7	6.77	410.67	8	protein metabolism;other metabolic processes;other biological processes	plasma membrane;other membranes;cytosol;ER/Golgi;nucleus;other cell component	other molecular function	Pf02230	10434	LYPLA1	hsa:10434; O43202; O75608; Q9UQF9	ENSG00000120992		RAS processing; eNOS activation	2	0.912	0.992152	2.61226e+06	2.18592e+06	10.77	8.56	2.11298e+06	2.03399e+06	2.4543e+06	2.48386e+06	2.00777e+06	2.0463e+06	1.98027e+06	2.03748e+06	2.05507e+06	2.1068e+06	2.22436e+06	2.06485e+06	1.13382e+06	1.31798e+06	638892	634515	1.70935e+06
High	Master Protein	O95372	acyl-protein thioesterase 2 [OS=Homo sapiens]	0	Homo sapiens (SwissProt TaxID=9606)	83.005	48	7	143	7	231	24.7	7.23	524.55	7	cell organization and biogenesis;protein metabolism;other metabolic processes;developmental processes	cytosol;ER/Golgi;other cell component	other molecular function	Pf02230	11313	LYPLA2	hsa:11313; O95372; Q7Z4Z2	ENSG00000011009		L1CAM interactions	1	0.869	0.989471	2.31863e+06	2.03532e+06	36.48	20.66	755035	724596	1.00741e+06	1.04733e+06	2.02794e+06	1.70024e+06	1.7875e+06	2.03003e+06	2.38314e+06	2.1857e+06	2.29669e+06	2.31787e+06	732423	1.09877e+06	343512	395580	1.6674e+06
High	Master Protein	Q6P587-1	Acylpyruvase FAHD1, mitochondrial [OS=Homo sapiens]	0	Homo sapiens (SwissProt TaxID=9606)	46.606	33	5	67	5	224	24.8	7.39	210.79	5		cytosol;mitochondrion;nucleus	other molecular function	Pf01557	81889	FAHD1	B1AK40; B1AK41; hsa:81889; Q6FIC7; Q6P587; Q96RY1; Q9H0N6	ENSG00000180185		Citric acid cycle (TCA cycle)	1	1.679	0.920934	786758	1.3893e+06	25.06	11.48	456079	356969	399633	485416	721828	641450	576805	688563	753366	791956	711234	801345	580886	742456	270534	402236	985830
High	Master Protein	P46108-1	Adapter molecule crk [OS=Homo sapiens]	0	Homo sapiens (SwissProt TaxID=9606)	60.854	37	9	62	9	304	33.8	5.55	153.37	9	cell organization and biogenesis;other metabolic processes;stress response;developmental processes;signal transduction;other biological processes	plasma membrane;other membranes;cytosol;cytoskeleton;nucleus;other cell component	signal transduction activity or receptor binding;cytoskeletal activity;other molecular function	Pf00017, Pf00018, Pf07653	100452410; 100659273; 100976587; 101011160; 101319368; 101865065; 102539935; 102885553; 102910752; 103001411; 103087905; 104670311; 105291866; 105471621; 105521621; 105584307; 105714391; 107507729; 108313339; 108524318; 1398; 512841; 701185; 747142	Crk; CRK	A0A096P297; A0A0S2Z3Q4; A0A212D8B2; A0A2J8JKL2; A0A2J8SNR0; A0A2J8SNR9; A0A2K5DUZ7; A0A2K5IL87; A0A2K5NLC2; A0A2K5RJG6; A0A2K5X7X9; A0A2K6D8Z1; A0A2K6JQF3; A0A2K6Q388; A0A2R9A9X4; A0A2U4ANU3; A0A2Y9PWG4; A0A340WZ01; A0A384A950; A0A5N3WYF8; A0A5N3WYI8; A0A6D2WS42; A0A6I9IKH7; A0A6I9L5B0; A0A6J0YUN1; A0A6J3GMV0; A0A6P3Q518; A0A7J8GAS9; A0A8B6ZKL4; A0A8B8R5W8; A0A8B8W6S7; A0A8B9XIW5; A0A8C3VPE5; A0A…	ENSANAG00000030093; ENSBGRG00000013863; ENSBTAG00000005665; ENSCANG00000032179; ENSCATG00000041862; ENSCCAG00000032085; ENSCWAG00000002046; ENSG00000167193; ENSGGOG00000006758; ENSLAFG00000010559; ENSMFAG00000000502; ENSMMNG00015021205; ENSMMSG00000004683; ENSMMUG00000040390; ENSMNEG00000039514; ENSPANG00000024600; ENSPPAG00000029995; ENSPPYG00000007770; ENSPSNG00000021972; ENSPTEG00000004303; EN…	Kit receptor signaling pathway; TCR signaling pathway; B cell receptor signaling pathway; Hepatocyte growth factor receptor signaling; Actin cytoskeleton regulation; Integrin-mediated cell adhesion; Integrin-mediated cell adhesion; B cell receptor signaling pathway; Kit receptor signaling pathway; Focal adhesion; Hepatocyte growth factor receptor signaling; Focal adhesion; Interferon type I signa…	Regulation of signaling by CBL; ARMS-mediated activation; Regulation of actin dynamics for phagocytic cup formation; FCGR3A-mediated phagocytosis; VEGFA-VEGFR2 Pathway; Regulation of signaling by CBL; Downstream signal transduction; PTK6 Regulates RHO GTPases, RAS GTPase and MAP kinases; ARMS-mediated activation; p130Cas linkage to MAPK signaling for integrins; MET activates RAP1 and RAC1; MET re…	47	0.991	0.999684	1.36097e+06	1.29779e+06	16.64	18.48	1.16719e+06	831613	1.13134e+06	1.03637e+06	1.03546e+06	1.15962e+06	1.07828e+06	1.18386e+06	1.34769e+06	1.63314e+06	1.28521e+06	946252	674406	872172	470158	350743	891739
High	Master Protein	Q9NVZ3	Adaptin ear-binding coat-associated protein 2 [OS=Homo sapiens]	0	Homo sapiens (SwissProt TaxID=9606)	31.566	34	3	19	3	263	28.3	8.38	70.8	3	transport	plasma membrane;other membranes		Pf07933	55707	NECAP2	B4DY19; E9PGQ8; hsa:55707; Q5VSU4; Q5VSU5; Q9H7L1; Q9H8L1; Q9NVZ3	ENSG00000157191		Cargo recognition for clathrin-mediated endocytosis	2	0.751	0.989471	302639	199223	27.67	20.62	255427	392718	296197	275849	196775	109266	259362	281832	304060	247292	247798	242187	103026	143862	39279.2	52085.2	209750
High	Master Protein	P07741-1	Adenine phosphoribosyltransferase [OS=Homo sapiens]	0	Homo sapiens (SwissProt TaxID=9606)	176.822	92	15	326	15	180	19.6	6.02	1089.86	15	other metabolic processes;transport;other biological processes	non-structural extracellular;cytosol;nucleus;other cell component	other molecular function	Pf00156	100990412; 353; 736305	APRT	A0A2J8IWI3; A0A2R8ZCU3; A0A6D2XSZ4; G5E9J2; H2QBQ7; hsa:353; P07741; pps:100990412; Q3KP55; Q68DF9	ENSG00000198931; ENSPPAG00000005769; ENSPTRG00000008466		Neutrophil degranulation; Purine salvage; Defective APRT disrupts adenine salvage	3	0.975	0.999897	6.33935e+06	6.42098e+06	18.01	13.39	6.417e+06	6.30144e+06	8.85262e+06	7.72209e+06	4.70148e+06	4.66149e+06	4.3374e+06	4.93062e+06	5.81771e+06	5.54788e+06	5.7961e+06	6.58813e+06	4.10299e+06	4.86872e+06	1.97328e+06	2.29561e+06	4.57913e+06
High	Master Protein	P00813	adenosine deaminase [OS=Homo sapiens]	0	Homo sapiens (SwissProt TaxID=9606)	44.298	23	5	64	5	363	40.7	5.95	76.06	5	cell adhesion;other metabolic processes;stress response;developmental processes;other biological processes	plasma membrane;other membranes;cytosol;other cytoplasmic organelle;other cell component	other molecular function	Pf00962	100	ADA	hsa:100; P00813; Q53F92; Q6LA59	ENSG00000196839		Purine salvage; Defective ADA disrupts (deoxy)adenosine deamination	2	1.013	0.999897	325928	220791	29.71	26.46	407974	381855	449495	237295	245095	212247	105834	225870	326541	329177	351114	312736	118469	159455	50769.4	60534.4	153285
High	Master Protein	P55263-1	Adenosine kinase [OS=Homo sapiens]	0	Homo sapiens (SwissProt TaxID=9606)	160.259	65	15	201	15	362	40.5	6.7	605.56	15	other metabolic processes	plasma membrane;other membranes;cytosol;nucleus	kinase activity;other molecular function	Pf00294	132	ADK	B7Z783; B7Z800; hsa:132; O00741; O00742; P55263; Q16710; Q5JQ10; Q5JQ11; Q9BTN2	ENSG00000156110	Methionine metabolism leading to sulfur amino acids and related disorders	Purine salvage	2	0.789	0.989471	2.2903e+06	1.23121e+06	18.12	42.43	2.68941e+06	2.24145e+06	2.39593e+06	2.38981e+06	1.67412e+06	1.79071e+06	1.48505e+06	1.92955e+06	2.09578e+06	1.73428e+06	1.80301e+06	1.95322e+06	1.32077e+06	1.52286e+06	575174	686304	851986
High	Master Protein	P23526-1	Adenosylhomocysteinase [OS=Homo sapiens]	0	Homo sapiens (SwissProt TaxID=9606)	265.423	51	26	495	24	432	47.7	6.34	1570.41	26	other metabolic processes	cytosol;other cell component	other molecular function	Pf00670, Pf05221	100974216; 191; 458190	AHCY	A0A2J8JYD5; A0A2R9BHH3; A0A384MTQ3; A0A6D2XVT7; A8K307; B3KUN3; E1P5P2; F5H737; G3RFH3; H2QK78; hsa:191; P23526; pps:100974216; Q96A36	ENSG00000101444; ENSGGOG00000014694; ENSPPAG00000037325; ENSPTRG00000013414	Folate metabolism; Trans-sulfuration pathway; One-carbon metabolism; Trans-sulfuration and one-carbon metabolism; Methionine de novo and salvage pathway; Ethanol effects on histone modifications	Methylation; Sulfur amino acid metabolism; Metabolism of ingested SeMet, Sec, MeSec into H2Se; Defective AHCY causes HMAHCHD	10	0.867	0.989471	1.78997e+07	1.52765e+07	8.33	5.08	1.55425e+07	1.57955e+07	1.83958e+07	1.8298e+07	1.29281e+07	1.28364e+07	1.10631e+07	1.19092e+07	1.78348e+07	1.71893e+07	1.75642e+07	1.73946e+07	7.91776e+06	9.88983e+06	3.88284e+06	4.43423e+06	9.9652e+06
High	Master Protein	P54819	Adenylate kinase 2, mitochondrial [OS=Homo sapiens]	0	Homo sapiens (SwissProt TaxID=9606)	271.199	81	18	419	18	239	26.5	7.81	1488.5	18	other metabolic processes	cytoskeleton;mitochondrion;other cell component	kinase activity;other molecular function	Pf00406, Pf05191	204	AK2	A8K6L1; B4DHH7; B4DL64; hsa:204; P54819; Q16856; Q5EB54; Q5TIF7; Q8TCY2; Q8TCY3	ENSG00000004455		Interconversion of nucleotide di- and triphosphates	1	1.601	0.720517	1.09451e+07	1.66303e+07	17.02	11.78	6.45775e+06	6.32069e+06	6.89454e+06	7.25497e+06	8.0475e+06	8.35278e+06	7.82047e+06	8.50961e+06	1.09178e+07	1.11219e+07	1.07078e+07	1.17756e+07	7.6171e+06	9.33111e+06	3.49381e+06	3.75266e+06	1.18453e+07
High	Master Protein	P27144	Adenylate kinase 4, mitochondrial [OS=Homo sapiens]	0	Homo sapiens (SwissProt TaxID=9606)	15.243	24	2	2	2	223	25.3	8.4	4.54	2	other metabolic processes;stress response;other biological processes	mitochondrion;other cell component	kinase activity;other molecular function	Pf00406, Pf05191	205	AK4	B2R927; D3DQ62; hsa:205; P27144; Q6IBH4; Q6NXQ5; Q8IUU9	ENSG00000162433	CCL18 signaling pathway	Interconversion of nucleotide di- and triphosphates	2	1.78	0.904055	84232.8	201805	56.32	46.79	34955.2	45592.3		36921.4	119866	29925.7	83775.6	126362			146907	82153.3					71583.6
High	Master Protein	P00568	Adenylate kinase isoenzyme 1 [OS=Homo sapiens]	0	Homo sapiens (SwissProt TaxID=9606)	95.941	63	11	153	10	194	21.6	8.63	386.28	11	other metabolic processes	cytosol;cytoskeleton;other cell component	kinase activity;other molecular function	Pf00406	203	AK1	hsa:203; P00568; Q9BVK9; Q9UQC7	ENSG00000106992		Interconversion of nucleotide di- and triphosphates	1	0.907	0.989471	2.15814e+06	1.80496e+06	8.17	15.93	1.53969e+06	1.51346e+06	1.65533e+06	1.65638e+06	1.61231e+06	1.64185e+06	1.51014e+06	1.6589e+06	2.17244e+06	2.08386e+06	2.19208e+06	2.16464e+06	1.21545e+06	742121	427795	536237	1.29299e+06
High	Master Protein	Q9Y6K8	Adenylate kinase isoenzyme 5 [OS=Homo sapiens]	0	Homo sapiens (SwissProt TaxID=9606)	6.829	6	2	7	1	562	63.3	5.07	10.36	2	other metabolic processes	cytosol;cytoskeleton;other cell component	kinase activity;other molecular function	Pf00406	26289	AK5	hsa:26289; Q5U622; Q6FH66; Q7Z4T5; Q86YS0; Q8N464; Q96EC9; Q9Y6K8	ENSG00000154027		Interconversion of nucleotide di- and triphosphates	1	0.582	0.965724	13165.7	8103.92	34.71	30.57	18535.5	9857.57	9752.55	20306.7	11943.8	9987.16	9965.91	10627.2	6602.3		10590.7	10633.6		4181.1
High	Master Protein	Q9Y3D8	Adenylate kinase isoenzyme 6 [OS=Homo sapiens]	0	Homo sapiens (SwissProt TaxID=9606)	53.327	48	5	62	5	172	20	4.58	182.13	5	other metabolic processes	cytosol;cytoskeleton;nucleus;other cell component	kinase activity;other molecular function	Pf13238	102157402	AK6	A8MSZ6; hsa:102157402; Q5F2S9; Q9Y3D8	ENSG00000085231; ENSG00000279247		Interconversion of nucleotide di- and triphosphates	1	0.783	0.989471	790886	639991	28.79	16.89	321010	242321	697903	733055	761364	703669	601543	780389	716241	747667	688577	791072	331898	321229	167705	170665	489528
High	Master Protein	P30566	adenylosuccinate lyase [OS=Homo sapiens]	0	Homo sapiens (SwissProt TaxID=9606)	181.18	57	19	190	19	484	54.9	7.11	466.82	19	other metabolic processes;stress response;other biological processes	cytosol;other cell component	other molecular function	Pf00206, Pf10397	158	ADSL	B0QY76; hsa:158; O75495; P30566; Q5TI34	ENSG00000239900		Purine ribonucleoside monophosphate biosynthesis	1	0.82	0.989471	2.65549e+06	2.05361e+06	16.08	9.16	2.85181e+06	2.6551e+06	3.19034e+06	2.92967e+06	1.74648e+06	2.03126e+06	1.75783e+06	1.887e+06	2.50844e+06	2.7079e+06	2.56991e+06	2.17992e+06	1.07567e+06	1.28762e+06	516938	665157	1.48004e+06
High	Master Protein	P30520	adenylosuccinate synthetase isozyme 2 [OS=Homo sapiens]	0	Homo sapiens (SwissProt TaxID=9606)	119.472	36	12	161	12	456	50.1	6.55	404.85	12	other metabolic processes;other biological processes	cytosol;mitochondrion;other cell component	other molecular function	Pf00709	159	ADSS2	B1AQM5; hsa:159; P30520; Q96EG7	ENSG00000035687		Purine ribonucleoside monophosphate biosynthesis	1	0.775	0.989471	2.37226e+06	1.55916e+06	17.41	18.11	2.45107e+06	2.37245e+06	2.47409e+06	2.38204e+06	1.74264e+06	1.79479e+06	1.75649e+06	1.83359e+06	1.9046e+06	1.65774e+06	1.84706e+06	1.99884e+06	1.11825e+06	1.01047e+06	394242	489860	1.14698e+06
High	Master Protein	Q01518-1	adenylyl cyclase-associated protein 1 [OS=Homo sapiens]	0	Homo sapiens (SwissProt TaxID=9606)	545.958	77	43	991	2	475	51.9	8.06	3275.51	43	cell organization and biogenesis;transport;signal transduction;other biological processes	non-structural extracellular;plasma membrane;other membranes;cytoskeleton;other cytoplasmic organelle;other cell component	cytoskeletal activity;other molecular function	Pf01213, Pf08603	10487	CAP1	hsa:10487; Q01518; Q53HR7; Q5T0S1; Q5T0S2; Q6I9U6	ENSG00000131236	Angiopoietin-like protein 8 regulatory pathway; Insulin signaling; Complement system in neuronal development and plasticity	Neutrophil degranulation; Platelet degranulation ; Role of ABL in ROBO-SLIT signaling	6	0.7	0.989471	1.6361e+06	1.19996e+06	29.15	14.9	2.06834e+06	1.95817e+06	2.11563e+06	2.1804e+06	1.00232e+06	955398	808889	933986	1.5396e+06	1.59323e+06	1.5688e+06	1.65772e+06	579325	691906	274981	326924	830169
High	Master Protein	P40123	Adenylyl cyclase-associated protein 2 [OS=Homo sapiens]	0	Homo sapiens (SwissProt TaxID=9606)	18.274	6	3	41	1	477	52.8	6.37	99.99	3	cell organization and biogenesis;signal transduction;other biological processes	plasma membrane;other membranes;other cell component	cytoskeletal activity;other molecular function	Pf01213, Pf08603	10486	CAP2	B2R5Y3; B7Z1C4; B7Z214; hsa:10486; P40123; Q6IAY2	ENSG00000112186	Ectoderm differentiation; Aryl hydrocarbon receptor pathway; Nuclear receptors meta-pathway	Role of ABL in ROBO-SLIT signaling	4	0.794	0.989471	228256	165333	31.41	22.71	221364	202797	276486	202560		106859	57107.6		172658	174982	239755	229729	83171.5	116286	43052.5		91053.1
High	Master Protein	Q86SQ4	Adhesion G-protein coupled receptor G6 [OS=Homo sapiens]	0.004	Homo sapiens (SwissProt TaxID=9606)	4.372	4	2	2	2	1221	136.6	7.87	2.43	2	developmental processes;signal transduction	plasma membrane;other membranes;ER/Golgi;other cell component	other molecular function	Pf00002, Pf00354, Pf00431, Pf01825	57211	ADGRG6	hsa:57211; Q5TGN7; Q6DHZ4; Q6F3F5; Q6F3F6; Q6F3F7; Q6F3F8; Q6MZU7; Q86SQ4; Q8IXA4; Q8NC14; Q96JW0	ENSG00000112414		EGR2 and SOX10-mediated initiation of Schwann cell myelination	1
High	Master Protein	Q9HDC9	Adipocyte plasma membrane-associated protein [OS=Homo sapiens]	0	Homo sapiens (SwissProt TaxID=9606)	236.545	61	25	461	25	416	46.5	6.16	1366.11	25	other metabolic processes	other membranes;other cell component	other molecular function	Pf03088, Pf20067	57136	APMAP	A8K514; B4DXG1; hsa:57136; Q6UVZ8; Q9GZS8; Q9HDC9; Q9NUB2	ENSG00000101474	Ciliary landscape		1	1.387	0.989471	1.11147e+07	1.67154e+07	18.44	24	9.14746e+06	9.62683e+06	1.02849e+07	1.0778e+07	8.01129e+06	8.41095e+06	7.69124e+06	9.22485e+06	8.09838e+06	7.30783e+06	7.47827e+06	7.09711e+06	1.00156e+07	1.17664e+07	4.6886e+06	5.31224e+06	1.19652e+07
High	Master Protein	Q15847	Adipogenesis regulatory factor [OS=Homo sapiens]	0	Homo sapiens (SwissProt TaxID=9606)	48.802	80	4	40	4	76	7.9	5.31	206.33	4	other biological processes	cytosol;nucleus			10974	ADIRF	hsa:10974; Q15847	ENSG00000148671		Transcriptional regulation of white adipocyte differentiation	1	0.78	0.989471	626881	553861	45.04	26.78	326948	491209	463175	301448	1.01574e+06	927375	701576	875019	647996	544644	499408	768244	199393	329725	104501	175994	522136
High	Master Protein	P35318	ADM [OS=Homo sapiens]	0	Homo sapiens (SwissProt TaxID=9606)	55.354	52	8	42	8	185	20.4	10.84	80.24	8	cell-cell signaling;cell organization and biogenesis;other metabolic processes;stress response;transport;developmental processes;signal transduction;other biological processes	non-structural extracellular;other cell component	signal transduction activity or receptor binding	Pf00214	133	ADM	B2R793; D3DQV3; hsa:133; P35318; Q6FGW2	ENSG00000148926	Complement system; Myometrial relaxation and contraction pathways	G alpha (s) signalling events; ADORA2B mediated anti-inflammatory cytokines production; Calcitonin-like ligand receptors	5	3.531	0.00381813	180064	1.72521e+06	87.77	29.76	334187	495746	214219	557362	135661	61317.8	2900.7	52712.5		130648	119872	179057	846565	1.15465e+06	480396	555562	529740
High	Master Protein	P12235	ADP/ATP translocase 1 [OS=Homo sapiens]	0	Homo sapiens (SwissProt TaxID=9606)	131.774	47	15	320	1	298	33	9.76	956.53	15	cell organization and biogenesis;other metabolic processes;transport;other biological processes	plasma membrane;other membranes;mitochondrion	transporter activity	Pf00153	291	SLC25A4	D3DP59; hsa:291; P12235	ENSG00000151729	Electron transport chain: OXPHOS system in mitochondria; Alzheimer's disease and miRNA effects; Synaptic vesicle pathway; Alzheimer's disease; Sudden infant death syndrome (SIDS) susceptibility pathways	Mitochondrial protein import; Transport of nucleosides and free purine and pyrimidine bases across the plasma membrane; Vpr-mediated induction of apoptosis by mitochondrial outer membrane permeabilization	8	0.273	0.0174704	57221.2	11956.6	79.45	88.11	130135	146528	52103.9	58806.3	2521.52				47090.7	54750.9	45419.1	39753.9	6358.89	6404.06	1829.17	3348.43
High	Master Protein	P05141	ADP/ATP translocase 2 [OS=Homo sapiens]	0	Homo sapiens (SwissProt TaxID=9606)	276.496	73	31	606	12	298	32.8	9.69	1708.07	31	cell organization and biogenesis;other metabolic processes;transport;developmental processes;other biological processes	plasma membrane;other membranes;cytoskeleton;mitochondrion	transporter activity;other molecular function	Pf00153	292	SLC25A5	B2RCV1; hsa:292; O43350; P05141	ENSG00000005022	Electron transport chain: OXPHOS system in mitochondria; Alzheimer's disease and miRNA effects; Alzheimer's disease	Transport of nucleosides and free purine and pyrimidine bases across the plasma membrane; Vpr-mediated induction of apoptosis by mitochondrial outer membrane permeabilization	5	1.336	0.989471	9.40629e+06	1.02221e+07	53.18	36.61	1.56893e+07	1.46945e+07	1.54161e+07	1.6402e+07	3.87354e+06	3.58033e+06	3.34631e+06	3.73284e+06	9.07995e+06	9.1971e+06	9.21725e+06	9.13639e+06	3.60324e+06	4.2053e+06	1.7048e+06	2.00077e+06	7.29284e+06
High	Master Protein	P12236	ADP/ATP translocase 3 [OS=Homo sapiens]	0	Homo sapiens (SwissProt TaxID=9606)	203.386	64	25	473	5	298	32.8	9.74	1398.64	25	transport;other biological processes	other membranes;mitochondrion	transporter activity	Pf00153	293	SLC25A6	hsa:293; P12236; Q96C49	ENSG00000169100	Electron transport chain: OXPHOS system in mitochondria; Alzheimer's disease and miRNA effects; Alzheimer's disease	Transport of nucleosides and free purine and pyrimidine bases across the plasma membrane; Mitochondrial protein import; Influenza Virus Induced Apoptosis; Vpr-mediated induction of apoptosis by mitochondrial outer membrane permeabilization	7	1.262	0.989471	1.19908e+06	1.58921e+06	66.78	42.9	2.75751e+06	2.42116e+06	2.6414e+06	2.52608e+06	429580	457539	376997	538693	1.13551e+06	1.21155e+06	1.3194e+06	1.09387e+06	406235	440225	195391	255437	1.1946e+06
High	Master Protein	Q9BRR6-1	ADP-dependent glucokinase [OS=Homo sapiens]	0	Homo sapiens (SwissProt TaxID=9606)	54.567	25	7	47	7	497	54.1	6.2	97.85	7	other metabolic processes	non-structural extracellular;other membranes;ER/Golgi	kinase activity;other molecular function	Pf04587	100988588; 748791; 83440	ADPGK	A0A2R9BS27; H2Q9R5; hsa:83440; pps:100988588; ptr:748791; Q49AU7; Q8NBI1; Q8WZ90; Q96NF8; Q9BRR6; Q9H0A7	ENSG00000159322; ENSPPAG00000038547; ENSPTRG00000007256		Glycolysis	1	1.414	0.989471	296271	490605	29.68	25.18	147672	289113	263324	286137	223089	198778	239825	177640	536314	283636	421486	257348	325208	416461	126333	142791	421933
High	Master Protein	Q9BW91-1	ADP-ribose pyrophosphatase, mitochondrial [OS=Homo sapiens]	0	Homo sapiens (SwissProt TaxID=9606)	7.429	7	2	2	2	350	39.1	8.22	2.31	2	other metabolic processes	other membranes;mitochondrion;nucleus;other cell component	other molecular function	Pf00293	53343	NUDT9	hsa:53343; Q8NBN1; Q8NCB9; Q8NG25; Q9BW91	ENSG00000170502			0	0.864	0.989471	208543	145791	38.7	33.39	131600	79173.8	142662	122467	271852	234562	199463	138282	242451	257922	125439	250323	80460.9		57097.3	30925.2	104066
High	Master Protein	P84077	ADP-ribosylation factor 1 [OS=Homo sapiens]	0	Homo sapiens (SwissProt TaxID=9606)	218.138	86	18	337	12	181	20.7	6.8	1194.34	18	cell cycle OR cell proliferation;cell organization and biogenesis;transport;other biological processes	plasma membrane;other membranes;cytosol;cytoskeleton;ER/Golgi;other cell component	other molecular function	Pf00025	375	ARF1	hsa:375; P10947; P32889; P84077	ENSG00000143761	Cell migration and invasion through p75NTR; Neural crest cell migration during development; Neural crest cell migration in cancer; Insulin signaling; 2q37 copy number variation syndrome	COPI-dependent Golgi-to-ER retrograde traffic; MHC class II antigen presentation; COPI-mediated anterograde transport; Lysosome Vesicle Biogenesis; Golgi Associated Vesicle Biogenesis; Gene and protein expression by JAK-STAT signaling after Interleukin-12 stimulation; Synthesis of PIPs at the plasma membrane; Intra-Golgi traffic; Synthesis of PIPs at the Golgi membrane; Nef Mediated CD4 Down-regu…	16	0.932	0.999684	5.64747e+06	4.86796e+06	28.16	23.92	2.44691e+06	2.9151e+06	3.0727e+06	2.75117e+06	5.13776e+06	4.73691e+06	4.19108e+06	5.06694e+06	5.80101e+06	5.40097e+06	5.03867e+06	5.5108e+06	1.87534e+06	2.29699e+06	813760	1.00157e+06	4.18101e+06
High	Master Protein	P18085	ADP-ribosylation factor 4 [OS=Homo sapiens]	0	Homo sapiens (SwissProt TaxID=9606)	154.401	82	13	282	8	180	20.5	7.14	965.81	13	cell organization and biogenesis;protein metabolism;other metabolic processes;transport;developmental processes;other biological processes	plasma membrane;other membranes;cytosol;ER/Golgi;other cell component	signal transduction activity or receptor binding;enzyme regulator activity;other molecular function	Pf00025	378	ARF4	B2R7J7; hsa:378; P18085; P21371	ENSG00000168374	VEGFA-VEGFR2 signaling pathway	COPI-mediated anterograde transport; COPI-dependent Golgi-to-ER retrograde traffic; VxPx cargo-targeting to cilium	4	1.388	0.989471	3.64909e+06	5.02305e+06	10.41	5.25	2.85983e+06	2.97936e+06	3.28347e+06	3.66987e+06	2.89189e+06	2.94765e+06	2.74351e+06	3.0068e+06	3.15651e+06	2943884	2.96008e+06	3.08996e+06	2.94827e+06	3.17214e+06	1.24084e+06	1.49941e+06	3560701
High	Master Protein	P84085	ADP-ribosylation factor 5 [OS=Homo sapiens]	0	Homo sapiens (SwissProt TaxID=9606)	104.215	46	9	159	3	180	20.5	6.79	617.05	9	transport	plasma membrane;other membranes;ER/Golgi;other cell component	other molecular function	Pf00025	381	ARF5	hsa:381; P26437; P84085	ENSG00000004059	2q37 copy number variation syndrome	COPI-mediated anterograde transport; COPI-dependent Golgi-to-ER retrograde traffic	3	1.108	0.999684	372947	274361	41.21	33.84		31296.5	160925	152480	239754	275719	289027	330118	410028	356846	393196	403884	20543		49885.1	58324.2	210203
High	Master Protein	P62330	ADP-ribosylation factor 6 [OS=Homo sapiens]	0	Homo sapiens (SwissProt TaxID=9606)	48.653	55	7	48	7	175	20.1	8.95	115.5	7	cell adhesion;cell cycle OR cell proliferation;cell organization and biogenesis;transport;developmental processes;other biological processes	plasma membrane;other membranes;cytosol;ER/Golgi;other cytoplasmic organelle;other cell component	other molecular function	Pf00025	382	ARF6	hsa:382; P26438; P62330; Q6FGZ2	ENSG00000165527	VEGFA-VEGFR2 signaling pathway; Ras signaling; EGF/EGFR signaling pathway; IL-18 signaling pathway; Insulin signaling; CCL18 signaling pathway; 2q13 copy number variation syndrome	Clathrin-mediated endocytosis; TBC/RABGAPs; MET receptor recycling	10	0.987	0.999897	428333	425649	13.03	15.75	330575	364096	362444	379733	326600	326745	294035	373241	459696	283322	319556	439339	222575	275614	102127	100541	303228
High	Master Protein	Q8N6T3-1	ADP-ribosylation factor GTPase-activating protein 1 [OS=Homo sapiens]	0	Homo sapiens (SwissProt TaxID=9606)	120.922	51	11	98	11	406	44.6	5.66	204.71	11	transport;other biological processes	other membranes;cytosol;ER/Golgi;other cell component	enzyme regulator activity;other molecular function	Pf01412	55738	ARFGAP1	B7Z3U0; B7Z8H8; B7ZBI3; E1P5I9; E7EV62; hsa:55738; Q6PK71; Q8N6T3; Q96KC4; Q96T02; Q9NSU3; Q9NVF6; Q9UIL0	ENSG00000101199	IL-18 signaling pathway	COPI-dependent Golgi-to-ER retrograde traffic; COPI-mediated anterograde transport; Clathrin-mediated endocytosis; XBP1(S) activates chaperone genes	5	0.901	0.989471	1.879e+06	1.50765e+06	11.58	16.17	1.05177e+06	1.38794e+06	1.4357e+06	1.86746e+06	1.40787e+06	1.41533e+06	1.30427e+06	1.5101e+06	1.90889e+06	1.67803e+06	1.9535e+06	1.87716e+06	729235	929262	457156	520180	974193
High	Master Protein	Q9NP61-1	ADP-ribosylation factor GTPase-activating protein 3 [OS=Homo sapiens]	0	Homo sapiens (SwissProt TaxID=9606)	18.332	10	4	11	4	516	56.9	7.36	7.81	4	cell organization and biogenesis;transport	other membranes;cytosol;ER/Golgi	enzyme regulator activity;other molecular function	Pf01412	26286	ARFGAP3	A0A024R4U0; E9PB03; hsa:26286; Q9BSC6; Q9H9J0; Q9NP61; Q9NT10; Q9NUP5; Q9Y4V3; Q9Y4V4	ENSG00000242247	Ciliary landscape	COPI-dependent Golgi-to-ER retrograde traffic; RHOG GTPase cycle; COPI-mediated anterograde transport; CDC42 GTPase cycle	5	1.394	0.989471	1.33935e+06	2.43795e+06	24.59	10.89	1.04879e+06	1.0657e+06	1.23664e+06	1.12318e+06	879810	888812	725737	1.33884e+06	1.84154e+06	2.12655e+06	1.88099e+06	1.55214e+06	1.09148e+06	1.28069e+06	615499	625638	1.69971e+06
High	Master Protein	Q9UJY5-1	ADP-ribosylation factor-binding protein GGA1 [OS=Homo sapiens]	0	Homo sapiens (SwissProt TaxID=9606)	28.265	14	4	35	3	639	70.3	5.29	68.01	4	transport;other biological processes	other membranes;cytosol;ER/Golgi;nucleus;other cytoplasmic organelle;other cell component	other molecular function	Pf00790, Pf02883, Pf03127, Pf18308	26088	GGA1	A8K3D3; B0QYR7; hsa:26088; Q5R3N1; Q5TG07; Q6IC75; Q86YA9; Q8NCS6; Q9BW94; Q9UG00; Q9UGW0; Q9UGW1; Q9UJY5	ENSG00000100083		Amyloid fiber formation; TBC/RABGAPs	2	0.761	0.989471	98388.8	55314.1	22.83	28.74	56192.2	55713.3	100266	79080.5	73280.7	90951.8	78054.5	80163.6	100669	60254	97123.9	59803.3	25652.7	53961.8	15510.2	28893.1	32630.3
High	Master Protein	Q9UJY4	ADP-ribosylation factor-binding protein GGA2 [OS=Homo sapiens]	0	Homo sapiens (SwissProt TaxID=9606)	41.861	19	6	33	5	613	67.1	6.55	83.09	6	transport;other biological processes	other membranes;ER/Golgi;other cytoplasmic organelle;other cell component	other molecular function	Pf00790, Pf02883, Pf03127, Pf18308	23062	GGA2	D3DWF0; hsa:23062; O14564; Q9NYN2; Q9UJY4; Q9UPS2	ENSG00000103365		Amyloid fiber formation; TBC/RABGAPs	2	0.731	0.989471	632486	506231	13.87	18.88	464011	483497	790674	688707	532979	439821	433494	503014	632560	605111	568843	742064	333979	319218	81746.1	129593	390382
High	Master Protein	Q9NZ52	ADP-ribosylation factor-binding protein GGA3 [OS=Homo sapiens]	0	Homo sapiens (SwissProt TaxID=9606)	17.364	8	3	17	2	723	78.3	5.58	14.56	3	transport;other biological processes	other membranes;ER/Golgi;other cytoplasmic organelle;other cell component	other molecular function	Pf00790, Pf02883, Pf03127, Pf18308	23163	GGA3	B7Z7E2; B7Z7M9; hsa:23163; J3KRN0; Q15017; Q6IS16; Q9NZ52; Q9UJY3	ENSG00000125447		Amyloid fiber formation; TBC/RABGAPs; MET receptor recycling	3	1.006	0.999897	30666.6	26360.4	28.11	18.59	16070.4	40978.5	40659	43772.1	22043.4	20560.2	19299.5	22236	26813.7	31492.5	33407.8	31349.2	15409.1	18677.5	7082.31	7255.03	19711.7
High	Master Protein	P40616	ADP-ribosylation factor-like protein 1 [OS=Homo sapiens]	0	Homo sapiens (SwissProt TaxID=9606)	30.3	35	5	38	5	181	20.4	5.72	82.45	5	cell organization and biogenesis;other metabolic processes;transport;other biological processes	other membranes;cytosol;ER/Golgi;other cell component	enzyme regulator activity;other molecular function	Pf00025	400	ARL1	B4DWW1; hsa:400; P40616; P80417; Q53XB1	ENSG00000120805		Retrograde transport at the Trans-Golgi-Network	1	1.047	0.999897	278949	227689	49.16	17.79	324754	440317	376491	433276	239104	165730	186255	222322	131982	126198	161794	123190	113987	129307	81158.1	68314.2	211878
High	Master Protein	P36404	ADP-ribosylation factor-like protein 2 [OS=Homo sapiens]	0	Homo sapiens (SwissProt TaxID=9606)	29.563	30	5	35	5	184	20.9	6.34	97.92	5	cell cycle OR cell proliferation;cell organization and biogenesis;other biological processes	plasma membrane;other membranes;cytosol;cytoskeleton;mitochondrion;ER/Golgi;nucleus;other cell component	other molecular function	Pf00025	402	ARL2	G3V184; hsa:402; P36404; Q9BUK8	ENSG00000213465	Joubert syndrome	Post-chaperonin tubulin folding pathway; Transport of nucleosides and free purine and pyrimidine bases across the plasma membrane; RAS processing	4	1.067	0.999897	537588	553003	18.16	28.48	223394	366745	475791	504527	482092	425878	342370	436716	510698	547771	585305	455503	400632	286358	230216	220557	438926
High	Master Protein	P36405	ADP-ribosylation factor-like protein 3 [OS=Homo sapiens]	0	Homo sapiens (SwissProt TaxID=9606)	65.605	68	9	101	9	182	20.4	7.24	237.27	9	cell cycle OR cell proliferation;cell organization and biogenesis;transport;developmental processes;signal transduction;other biological processes	other membranes;cytoskeleton;ER/Golgi;nucleus;other cell component	cytoskeletal activity;other molecular function	Pf00025	403	ARL3	B2R6C7; hsa:403; P36405; Q53X83; Q5JSM2	ENSG00000138175	Genes related to primary cilium development (based on CRISPR); Joubert syndrome; Ciliopathies	Trafficking of myristoylated proteins to the cilium	4	0.851	0.989471	1.62323e+06	1.16048e+06	16.32	23.77	1.30537e+06	1.53389e+06	1.85095e+06	1.95254e+06	1.25335e+06	1.29263e+06	1.00811e+06	1.20979e+06	1.6519e+06	1.23928e+06	1.38883e+06	1.26808e+06	771792	1.16195e+06	371457	481876	635776
High	Master Protein	Q15041	ADP-ribosylation factor-like protein 6-interacting protein 1 [OS=Homo sapiens]	0	Homo sapiens (SwissProt TaxID=9606)	34.969	26	4	79	4	203	23.3	9.32	207.11	4	cell organization and biogenesis;transport;other biological processes	other membranes;cytosol;ER/Golgi	other molecular function		23204	ARL6IP1	B7Z6S5; B7Z791; F5GXP4; hsa:23204; Q15041	ENSG00000170540			0	1.424	0.989471	1.04545e+06	1.49295e+06	45.03	34.74	1.67118e+06	1.17431e+06	1.59488e+06	1.52611e+06	343180	452607	513307	476932	1.16838e+06	1.01842e+06	1.0021e+06	897158	410382	735922	218030	298171	1.09689e+06
High	Master Protein	Q9NVJ2	ADP-ribosylation factor-like protein 8B [OS=Homo sapiens]	0	Homo sapiens (SwissProt TaxID=9606)	40.261	33	5	46	5	186	21.5	8.43	108.75	5	cell cycle OR cell proliferation;cell organization and biogenesis;other metabolic processes;stress response;transport;other biological processes	other membranes;cytosol;cytoskeleton;other cytoplasmic organelle;other cell component	cytoskeletal activity;other molecular function	Pf00025	55207	ARL8B	B4DI85; hsa:55207; Q9NVJ2	ENSG00000134108	Ciliary landscape		1	1.584	0.989471	942222	1.60891e+06	28.53	14.36	320921	625601	652225	378416	745556	854170	748385	806446	975263	871001	882675	1.01631e+06	800479	756113	392628	306766	1.16999e+06
High	Master Protein	Q9UKK9	ADP-sugar pyrophosphatase [OS=Homo sapiens]	0	Homo sapiens (SwissProt TaxID=9606)	101.58	56	10	147	10	219	24.3	4.94	455.63	10	cell organization and biogenesis;other metabolic processes	cytosol;nucleus	nucleic acid binding activity;other molecular function	Pf00293	11164	NUDT5	A8K516; hsa:11164; Q6IAG0; Q9UH49; Q9UKK9	ENSG00000165609		Phosphate bond hydrolysis by NUDT proteins	1	0.918	0.999684	2.82211e+06	2.32121e+06	6.67	18.51	2.28439e+06	2.27339e+06	2.66733e+06	2.51165e+06	2.33756e+06	2.17543e+06	1.95879e+06	2.29385e+06	2.84246e+06	2.55895e+06	2.31272e+06	2.56385e+06	1.60911e+06	1.96961e+06	711651	747057	1.52882e+06
High	Master Protein	P10109	Adrenodoxin, mitochondrial [OS=Homo sapiens]	0	Homo sapiens (SwissProt TaxID=9606)	46.575	29	4	42	4	184	19.4	5.83	114.07	4	other metabolic processes;other biological processes	mitochondrion	other molecular function	Pf00111	2230	FDX1	B0YJ14; hsa:2230; P10109; Q53YD6	ENSG00000137714		Endogenous sterols; Pregnenolone biosynthesis; Defective CYP11A1 causes AICSR; Electron transport from NADPH to Ferredoxin	5	0.376	0.0698086	874666	229550	42.21	36.93	209439	354309	277390	311356	730645	760878	618352	658402	851449	1.03723e+06	1.03392e+06	881732	88833.7	82748.9	36450.4	43822.6	156274
High	Master Protein	Q9Y4W6	AFG3-like protein 2 [OS=Homo sapiens]	0	Homo sapiens (SwissProt TaxID=9606)	31.59	10	7	14	7	797	88.5	8.66	27.23	7	cell organization and biogenesis;protein metabolism;other metabolic processes;transport;developmental processes;other biological processes	other membranes;mitochondrion	other molecular function	Pf00004, Pf01434, Pf06480, Pf17862	10939	AFG3L2	hsa:10939; Q6P1L0; Q9Y4W6	ENSG00000141385	Ciliary landscape	Processing of SMDT1	2	1.189	0.999684	439135	532295	43.7	20.53	453331	673362	648046	725449	275801	296013	197975	194850	277877	342931	797241	481977	391936	347868	135235	190704	321246
High	Master Protein	O43488	aflatoxin B1 aldehyde reductase member 2 [OS=Homo sapiens]	0	Homo sapiens (SwissProt TaxID=9606)	114.096	45	12	138	12	359	39.6	7.17	450.83	12	other metabolic processes	cytosol;ER/Golgi;other cell component	other molecular function	Pf00248	8574	AKR7A2	hsa:8574; O43488; O75749; Q5TG63	ENSG00000053371	Aflatoxin B1 metabolism; Metapathway biotransformation Phase I and II	Aflatoxin activation and detoxification	3	0.938	0.999684	2.26953e+06	2.01747e+06	10.67	18.82	2.15387e+06	2.00132e+06	2.11451e+06	1.95488e+06	1.51629e+06	1.54428e+06	1.66742e+06	1.70325e+06	2.09026e+06	1.7277e+06	2.32316e+06	2.40642e+06	1.48955e+06	1.8221e+06	465705	611523	1.58002e+06
High	Master Protein	O00170	AH receptor-interacting protein [OS=Homo sapiens]	0	Homo sapiens (SwissProt TaxID=9606)	109.56	59	13	145	13	330	37.6	6.29	374.86	13											0	0.829	0.989471	2.58335e+06	2.15047e+06	15.79	20.34	1.88505e+06	1.86849e+06	2.34362e+06	2.87255e+06	2.13073e+06	2.08042e+06	2.12509e+06	2.2182e+06	2.3435e+06	2.47134e+06	2.00257e+06	1.77619e+06	1.24777e+06	1.59598e+06	749914	701801	1.56662e+06
High	Master Protein	Q02952-1	A-kinase anchor protein 12 [OS=Homo sapiens]	0	Homo sapiens (SwissProt TaxID=9606)	826.462	57	74	1087	1	1782	191.4	4.41	3736.79	74	signal transduction;other biological processes	plasma membrane;other membranes;cytosol;cytoskeleton;other cell component	other molecular function	Pf03832, Pf10522	9590	AKAP12	hsa:9590; O00310; O00498; Q02952; Q4LE68; Q5SZ80; Q5TGN1; Q68D82; Q99970	ENSG00000131016	G protein signaling pathways	RHOD GTPase cycle; RHOF GTPase cycle	3
High	Master Protein	Q12802-1	A-kinase anchor protein 13 [OS=Homo sapiens]	0	Homo sapiens (SwissProt TaxID=9606)	84.582	7	9	26	9	2813	307.4	5.24	47.94	9	transport;developmental processes;signal transduction;other biological processes	cytosol;nucleus;other cell component	enzyme regulator activity;kinase activity;other molecular function	Pf00169, Pf00621, Pf10522	11214	AKAP13	hsa:11214; Q12802; Q14572; Q59FP6; Q86W90; Q8WXQ6; Q96JP6; Q96P79; Q9Y5T0; Q9Y5T6	ENSG00000170776	Glucocorticoid receptor pathway; Nuclear receptors meta-pathway; G protein signaling pathways	RHOA GTPase cycle; NRAGE signals death through JNK; G alpha (12/13) signalling events; RHOC GTPase cycle; RHOB GTPase cycle	8	1.012	0.999897	364895	403638	52.69	29.13	187675	174834	53556	250282	291484	263760	172502	317812	595864	366402	648299	722417	203491	166969	71746.3	68009.9	347796
High	Master Protein	Q9Y2D5	A-kinase anchor protein 2 [OS=Homo sapiens]	0	Homo sapiens (SwissProt TaxID=9606)	15.395	7	3	10	3	859	94.6	5.11	6.55	3				Pf15304	445815	AKAP2	B1ALX9; B2RTU4; B3KQ00; B4DTZ2; B7ZW07; B9EJB5; Q9UG26; Q9Y2D5				0	1.601	0.989471	254346	144909	67.98	65.61	72598.4	49819.7	63986.8	66835.9	257598	187708	101455	201539	486661	295015	297315	557199	58996.5	90762.6			87380
High	Master Protein	O43823	A-kinase anchor protein 8 [OS=Homo sapiens]	0	Homo sapiens (SwissProt TaxID=9606)	19.265	7	3	14	3	692	76.1	5.15	22.9	3	cell cycle OR cell proliferation;cell organization and biogenesis;stress response;transport;signal transduction;other biological processes	mitochondrion;ER/Golgi;nucleus;other cell component	nucleic acid binding activity;other molecular function	Pf04988	10270	AKAP8	hsa:10270; O43823	ENSG00000105127	G protein signaling pathways		1	1.191	0.999684	147766	117757	46.93	43.76	39968.4		109648	51252.6	193034	96000.5	101938	133837	147766	181803	287921	204340	60664.9	124207	32056.3	32280.4	85148.6
High	Master Protein	Q9ULX6	A-kinase anchor protein 8-like [OS=Homo sapiens]	0	Homo sapiens (SwissProt TaxID=9606)	21.646	11	5	15	5	646	71.6	5.07	14.13	5		nucleus	nucleic acid binding activity	Pf04988							0	1.099	0.999684	462239	534032	34.33	131.96	182202	167776	205842	295399	362068	366765	402926	419711	629559	483970	433878	423639	196937		28859	23471.3	420100
High	Master Protein	Q9NRG9-1	Aladin [OS=Homo sapiens]	0	Homo sapiens (SwissProt TaxID=9606)	18.862	6	2	11	2	546	59.5	7.5	18.62	2	cell cycle OR cell proliferation;cell organization and biogenesis;transport;other biological processes	other membranes;cytosol;cytoskeleton;nucleus		Pf00400	8086	AAAS	hsa:8086; Q5JB47; Q9NRG9; Q9NWI6; Q9UG19	ENSG00000094914		Rev-mediated nuclear export of HIV RNA; NEP/NS2 Interacts with the Cellular Export Machinery; HCMV Late Events; HCMV Early Events; Transcriptional regulation by small RNAs; RHOA GTPase cycle; Transport of Mature mRNA Derived from an Intronless Transcript; tRNA processing in the nucleus; SARS-CoV-2 activates/modulates innate and adaptive immune responses; SUMOylation of RNA binding proteins; SUMOy…	29	0.877	0.999684	5758.36	28743	111.44	54.34	49602.3	21709.5	61111.9	4798.22	15693.8	22394.9	2314.83	4439.1	4073.73	3317.17		4168.96				5286.72	3185.18
High	Master Protein	P49588	Alanine--tRNA ligase, cytoplasmic [OS=Homo sapiens]	0	Homo sapiens (SwissProt TaxID=9606)	432.948	61	44	619	44	968	106.7	5.53	1743.51	44	protein metabolism;RNA metabolism OR transcription;other metabolic processes;developmental processes;other biological processes	cytosol;mitochondrion;other cell component	nucleic acid binding activity;other molecular function	Pf01411, Pf02272, Pf07973	16	AARS1	A6NF14; B4DR45; hsa:16; P49588; Q53GV7; Q96FA0	ENSG00000090861	IL-18 signaling pathway	Cytosolic tRNA aminoacylation	2	0.906	0.999684	9.99299e+06	8.20396e+06	17.23	18.03	9.18405e+06	9.08573e+06	9.55713e+06	8.92369e+06	5.27523e+06	5.70182e+06	5.13973e+06	5.65442e+06	1.06533e+07	9.80534e+06	1.02547e+07	9.43011e+06	3.08593e+06	3.94988e+06	1.43152e+06	1.86685e+06	5.97895e+06
High	Master Protein	Q5JTZ9	alanine--tRNA ligase, mitochondrial [OS=Homo sapiens]	0	Homo sapiens (SwissProt TaxID=9606)	29.339	13	5	13	5	985	107.3	6.27	21.19	5	protein metabolism;RNA metabolism OR transcription;other metabolic processes	mitochondrion	nucleic acid binding activity;other molecular function	Pf01411, Pf07973	57505	AARS2	A2RRN5; hsa:57505; Q5JTZ9; Q8N198; Q96D02; Q9ULF0	ENSG00000124608		Mitochondrial tRNA aminoacylation	1	0.568	0.920934	38228	7588.21	44.23		16437.6	51540.6	49057.2	16892.9	39456.4	39370.4	52290.1	34684.1	26333.7	25207.3	31697.5	30322.5
High	Master Protein	P14550	alcohol dehydrogenase [NADP(+)] [OS=Homo sapiens]	0	Homo sapiens (SwissProt TaxID=9606)	150.381	73	18	250	17	325	36.6	6.79	777.76	18	other metabolic processes;other biological processes	plasma membrane;other membranes;cytosol;other cell component	other molecular function	Pf00248	10327	AKR1A1	A8KAL8; D3DQ04; hsa:10327; P14550; Q6IAZ4	ENSG00000117448	Benzo(a)pyrene metabolism; Metapathway biotransformation Phase I and II	Glutathione conjugation; Formation of xylulose-5-phosphate	4	0.96	0.999684	3.43917e+06	3.50163e+06	23.7	16.53	3.91634e+06	3.83135e+06	4.57722e+06	4.74062e+06	2.61209e+06	2.55616e+06	2.78522e+06	2.62994e+06	2.69997e+06	2.87549e+06	2.85862e+06	2.96858e+06	2.31258e+06	2.74233e+06	1.07383e+06	1.21861e+06	2.59574e+06
High	Master Protein	P11766	alcohol dehydrogenase class-3 [OS=Homo sapiens]	0	Homo sapiens (SwissProt TaxID=9606)	70.73	28	8	79	8	374	39.7	7.49	210.37	8	protein metabolism;other metabolic processes;stress response;other biological processes	cytosol;mitochondrion	other molecular function	Pf00107, Pf08240	128	ADH5	hsa:128; P11766; Q6FHR2	ENSG00000197894	Folate-alcohol and cancer pathway hypotheses; Amino acid metabolism	Ethanol oxidation	3	0.991	0.999684	1.19593e+06	882746	36.53	34.03	1.45399e+06	1.98672e+06	1.69372e+06	1.64628e+06	776138	774726	577700	915353	833287	1.15253e+06	1.20438e+06	1.07984e+06	201680	338109	155165	147656	707364
High	Master Protein	P47895	Aldehyde dehydrogenase family 1 member A3 [OS=Homo sapiens]	0	Homo sapiens (SwissProt TaxID=9606)	120.532	45	18	113	16	512	56.1	7.25	259.32	18	cell organization and biogenesis;other metabolic processes;developmental processes;other biological processes	cytosol;other cell component	other molecular function	Pf00171	220	ALDH1A3	hsa:220; P47895; Q6NT64	ENSG00000184254	Ethanol effects on histone modifications; Vitamin A and carotenoid metabolism	RA biosynthesis pathway	3	0.804	0.989471	894784	1.25239e+06	72.77	52.26	814963	601772	793743	837835	2.23274e+06	1.88101e+06	1.80637e+06	1.98154e+06	352632	648841	347753	705322	680896	739532	325493	361156	1.28777e+06
High	Master Protein	Q8IZ83	Aldehyde dehydrogenase family 16 member A1 [OS=Homo sapiens]	0	Homo sapiens (SwissProt TaxID=9606)	21.13	9	2	9	2	802	85.1	6.79	23.22	2			other molecular function	Pf00171	126133	ALDH16A1	B4DLQ1; C9JBH6; hsa:126133; Q86YF0; Q8IYL4; Q8IZ83; Q8TEI8	ENSG00000161618			0	0.42	0.423912	65655.8	15474.7	51.88	14.16	61955.5	57588.3	64797	60125.1		17582.5	12285.4	20979.3					10917.9	11474.5			10454.8
High	Master Protein	P30837	Aldehyde dehydrogenase X, mitochondrial [OS=Homo sapiens]	0	Homo sapiens (SwissProt TaxID=9606)	233.392	60	24	328	22	517	57.2	6.8	962.72	24											0	1.578	0.804662	3.74767e+06	6.55619e+06	17.24	22.31	2.97578e+06	3.15602e+06	3.41116e+06	3.41997e+06	3.46843e+06	3.03625e+06	2.96574e+06	3.3663e+06	2.99927e+06	2.95354e+06	2.41286e+06	3.08931e+06	3.68532e+06	4.61433e+06	1.78447e+06	2.1161e+06	5.28323e+06
High	Master Protein	P05091	Aldehyde dehydrogenase, mitochondrial [OS=Homo sapiens]	0	Homo sapiens (SwissProt TaxID=9606)	9.984	5	2	21	1	517	56.3	7.05	44.17	2	other metabolic processes;other biological processes	mitochondrion	other molecular function	Pf00171	217	ALDH2	B4DW54; E7EUE5; hsa:217; P05091; Q03639; Q6IB13; Q6IV71	ENSG00000111275	Fatty acid omega-oxidation; Ethanol effects on histone modifications; Tryptophan metabolism; Fluoroacetic acid toxicity	Ethanol oxidation; Metabolism of serotonin	6	1.608	0.983341	36177.2	58173.9	17.98	12.48					27256.1	24963.7	31620.5	21904.2				38214.1		35992.1	15148.4	17055.4
High	Master Protein	P15121	aldose reductase [OS=Homo sapiens]	0	Homo sapiens (SwissProt TaxID=9606)	89.926	67	15	125	14	316	35.8	6.98	230.85	15	other metabolic processes;stress response;developmental processes;other biological processes	non-structural extracellular;cytosol;nucleus	other molecular function	Pf00248	231	AKR1B1	B2R8N3; hsa:231; P15121; Q5U031; Q6FGA4; Q6ICP2; Q9BS21; Q9UCI9	ENSG00000085662	Eicosanoid metabolism via cyclooxygenases (COX); Disorders of galactose metabolism ; Polyol pathway; Metapathway biotransformation Phase I and II	Pregnenolone biosynthesis; Fructose biosynthesis	6	0.7	0.985115	2.1875e+06	1.31035e+06	21.26	37.01	2.82448e+06	2.5504e+06	2.47083e+06	2.97546e+06	1.5896e+06	1.71941e+06	1.43259e+06	1.61362e+06	2.02388e+06	2.13928e+06	2.0866e+06	2.08741e+06	1.2436e+06	1.27891e+06	570716	791607	1.13316e+06
High	Master Protein	O00116	Alkyldihydroxyacetonephosphate synthase, peroxisomal [OS=Homo sapiens]	0	Homo sapiens (SwissProt TaxID=9606)	246.471	50	24	255	24	658	72.9	7.34	755.06	24	other metabolic processes	cytosol;nucleus;other cytoplasmic organelle	other molecular function	Pf01565, Pf02913	8540	AGPS	A5D8U9; hsa:8540; O00116; Q2TU35	ENSG00000018510	Triacylglyceride synthesis	Plasmalogen biosynthesis; TYSND1 cleaves peroxisomal proteins	4	1.528	0.935027	2.78463e+06	4.67126e+06	18.94	4.56	3.29522e+06	2.85457e+06	3.35314e+06	3.43864e+06	2.03972e+06	2.17266e+06	1.80285e+06	1.84677e+06	2.53886e+06	2.84048e+06	2.42338e+06	2.5941e+06	2.65567e+06	2.99076e+06	1.28826e+06	1.34833e+06	3.25777e+06
High	Master Protein	Q6NUM9-1	all-trans-retinol 13,14-reductase [OS=Homo sapiens]	0	Homo sapiens (SwissProt TaxID=9606)	15.173	5	2	16	2	610	66.8	8.28	19.73	2	other metabolic processes	other membranes;ER/Golgi;nucleus	other molecular function	Pf13450	54884	RETSAT	A6NIK3; hsa:54884; Q53R95; Q53SA9; Q6NUM9; Q6UX05; Q8N2H5; Q96FA4; Q9NXE5	ENSG00000042445	Vitamin A and carotenoid metabolism	Retinoid metabolism and transport	2	1.555	0.989471	53408.3	83277.4	47.65	27.36	68898.4	53721.6	45443.4	52807.3	22133.2	59917	42532.7	43889.6	19369.1	47805.4	15957.9	17686.7	57907.6	64867.3	21081.5	20826.2	69908.1
High	Master Protein	Q6PD74	Alpha- and gamma-adaptin-binding protein p34 [OS=Homo sapiens]	0	Homo sapiens (SwissProt TaxID=9606)	77.57	52	8	74	8	315	34.6	4.64	184.46	8	transport	cytosol;nucleus;other cell component		Pf10199	79719	AAGAB	B4DG44; hsa:79719; Q6FI86; Q6PD74; Q7Z5X9; Q9H0P1; Q9HAK0	ENSG00000103591			0	1.223	0.989471	496482	426692	34.45	17.14	306949	217646	314515	314349	521348	598200	429204	565672	544353	340212	441897	574459	225347	246659	109164	136378	300967
High	Master Protein	P02765	Alpha-2-HS-glycoprotein [OS=Homo sapiens]	0	Homo sapiens (SwissProt TaxID=9606)	45.697	9	5	170	5	367	39.3	5.72	366.86	5											0	0.717	0.989471	4.86367e+06	8.80085e+06	101.48	79.03	2.6171e+06	2.52873e+06	2.93357e+06	2.90382e+06	2.38823e+07	1.99982e+07	2.20524e+07	2.19125e+07	5.21019e+06	5.20968e+06	3.90724e+06	4.42811e+06	9.84894e+06	1.22319e+07	5.11904e+06	5.88447e+06	6.82645e+06
High	Master Protein	P30533	alpha-2-macroglobulin receptor-associated protein [OS=Homo sapiens]	0	Homo sapiens (SwissProt TaxID=9606)	80.798	33	11	88	11	357	41.4	8.78	199.96	11	transport;signal transduction;other biological processes	non-structural extracellular;plasma membrane;other membranes;ER/Golgi;other cytoplasmic organelle;other cell component	signal transduction activity or receptor binding;other molecular function	Pf06400, Pf06401	4043	LRPAP1	D3DVR9; hsa:4043; P30533; Q2M310; Q53HQ3; Q53HS6	ENSG00000163956			0	0.592	0.664841	2.35117e+06	927873	11.04	29.07	2.09815e+06	1.51251e+06	1.94564e+06	1.9329e+06	1.77493e+06	1.88492e+06	1.77892e+06	1.8089e+06	2.41393e+06	1.91813e+06	1.86477e+06	2.37413e+06	607484	853203	246795	417492	703411
High	Master Protein	P12814-1	Alpha-actinin-1 [OS=Homo sapiens]	0	Homo sapiens (SwissProt TaxID=9606)	1121.68	86	79	1999	47	892	103	5.41	7077.14	79	cell adhesion;cell organization and biogenesis;developmental processes;other biological processes	non-structural extracellular;plasma membrane;other membranes;cytosol;cytoskeleton;nucleus;other cell component	signal transduction activity or receptor binding;cytoskeletal activity;nucleic acid binding activity;other molecular function	Pf00307, Pf00435, Pf08726	100979183; 87	ACTN1	A0A024R694; A0A2J8PIY8; A0A2J8WMA6; A0A2R9BFG1; A0A8I5U9L7; B3V8S3; B4DHH3; B7TY16; hsa:87; K7CC24; P12814; pps:100979183; Q1HE25; Q9BTN1	ENSG00000072110; ENSPPAG00000037190; ENSPPYG00000005935	Arrhythmogenic right ventricular cardiomyopathy; Focal adhesion; Ebola virus infection in host; MFAP5 effect on permeability and motility of endothelial cells via cytoskeleton rearrangement; Regulation of actin cytoskeleton	Platelet degranulation ; RHOBTB2 GTPase cycle; RHOD GTPase cycle; RHOF GTPase cycle; Nephrin family interactions; Syndecan interactions; Regulation of cytoskeletal remodeling and cell spreading by IPP complex components	12	0.879	0.989471	2.2618e+07	2.00208e+07	8.07	4.87	1.92456e+07	1.78686e+07	2.09299e+07	2.03022e+07	1.57391e+07	1.59798e+07	1.44226e+07	1.50714e+07	2.42397e+07	2.39421e+07	2.43697e+07	2.39109e+07	9.7885e+06	1.25894e+07	5.08648e+06	5.82778e+06	1.3097e+07
High	Master Protein	Q08043	Alpha-actinin-3 [OS=Homo sapiens]	0	Homo sapiens (SwissProt TaxID=9606)	206.12	15	19	358	1	901	103.2	5.52	1126.92	19	cell adhesion;cell organization and biogenesis;developmental processes;other biological processes	plasma membrane;other membranes;cytosol;cytoskeleton;other cell component	signal transduction activity or receptor binding;cytoskeletal activity;other molecular function	Pf00307, Pf00435, Pf08726	89	ACTN3	A6NP77; hsa:89; Q08043; Q4KKV2	ENSG00000248746	Arrhythmogenic right ventricular cardiomyopathy; Striated muscle contraction pathway	Nephrin family interactions; Striated Muscle Contraction	4	0.706	0.989471	87030.9	62468.5	83.67	36.18	272673	273674	305475	288020	78195.6	49922.4	60078.6	40883		46044.2	30236.6	66352.2					38391.2
High	Master Protein	O43707	Alpha-actinin-4 [OS=Homo sapiens]	0	Homo sapiens (SwissProt TaxID=9606)	2072.49	91	116	3839	85	911	104.8	5.44	15378.9	116	cell organization and biogenesis;stress response;transport;signal transduction;other biological processes	non-structural extracellular;plasma membrane;other membranes;cytosol;cytoskeleton;nucleus;other cell component	signal transduction activity or receptor binding;cytoskeletal activity;nucleic acid binding activity;other molecular function	Pf00307, Pf00435, Pf08726	81	ACTN4	A4K467; D6PXK4; hsa:81; O43707; O76048	ENSG00000130402; ENSG00000282844	Arrhythmogenic right ventricular cardiomyopathy; Primary focal segmental glomerulosclerosis (FSGS); Focal adhesion; Striated muscle contraction pathway; Ebola virus infection in host; Nephrotic syndrome; Alstrom syndrome	Platelet degranulation ; Nephrin family interactions	9	0.924	0.999684	2.96296e+08	2.80058e+08	7.54	10.16	2.79247e+08	2.75494e+08	3.15211e+08	3.01244e+08	2.23846e+08	2.20191e+08	2.02494e+08	2.29755e+08	2.95482e+08	2.80021e+08	2.79641e+08	2.85507e+08	1.69365e+08	2.03204e+08	8.24249e+07	9.00167e+07	2.01443e+08
High	Master Protein	P61163	Alpha-centractin [OS=Homo sapiens]	0	Homo sapiens (SwissProt TaxID=9606)	232.075	69	20	394	20	376	42.6	6.64	1388.91	20	transport	cytosol;cytoskeleton;other cell component	other molecular function	Pf00022	10121	ACTR1A	B2R6B0; hsa:10121; P42024; P61163	ENSG00000138107		MHC class II antigen presentation; HSP90 chaperone cycle for steroid hormone receptors (SHR) in the presence of ligand; Recruitment of NuMA to mitotic centrosomes; COPI-mediated anterograde transport; COPI-independent Golgi-to-ER retrograde traffic; Regulation of PLK1 Activity at G2/M Transition; Loss of Nlp from mitotic centrosomes; Recruitment of mitotic centrosome proteins and complexes; Ancho…	11	1.024	0.999897	7.4436e+06	7.42958e+06	7.78	8.47	6.53069e+06	6.77192e+06	7.54541e+06	7.26869e+06	5.71553e+06	5.62753e+06	5.15575e+06	5.61361e+06	6.4739e+06	6.80353e+06	6.5923e+06	7.02829e+06	3.9534e+06	5.13136e+06	2.22889e+06	2.23762e+06	5.26797e+06
High	Master Protein	P02511	Alpha-crystallin B chain [OS=Homo sapiens]	0	Homo sapiens (SwissProt TaxID=9606)	115.111	69	11	136	11	175	20.1	7.33	361.26	11	cell organization and biogenesis;stress response;developmental processes;signal transduction;other biological processes	plasma membrane;other membranes;cytosol;cytoskeleton;mitochondrion;ER/Golgi;nucleus;other cell component	cytoskeletal activity;other molecular function	Pf00011, Pf00525	1410	CRYAB	B0YIX0; hsa:1410; O43416; P02511; Q9UC37; Q9UC38; Q9UC39; Q9UC40; Q9UC41	ENSG00000109846		HSF1-dependent transactivation	1	3.048	0.0088587	144665	4.9584e+06	80	18.91	414779	380590	131214	252903	35788.9				93764.6	98891.2			2.2355e+06	2.97529e+06	1.25836e+06	1.27334e+06	4.60832e+06
High	Master Protein	O43768	alpha-endosulfine [OS=Homo sapiens]	0	Homo sapiens (SwissProt TaxID=9606)	67.403	76	9	100	8	121	13.4	7.24	330.98	9	cell cycle OR cell proliferation;other biological processes	nucleus;other cell component	signal transduction activity or receptor binding;enzyme regulator activity;other molecular function	Pf04667	2029	ENSA	A8K1Z9; E9PB69; hsa:2029; O43768; Q5T5H2; Q68D48; Q6FHW0; Q6IAM4; Q6NUL2; Q6VUC6; Q6VUC7; Q6VUC8; Q6VUC9; Q6VUD0; Q6VUD1; Q9NRZ0	ENSG00000143420		MASTL Facilitates Mitotic Progression	1	0.734	0.989471	1.69817e+06	1.23118e+06	20.25	33.78	1.23647e+06	1.21282e+06	1.36269e+06	1.44098e+06	1.50301e+06	1.71237e+06	1.47877e+06	1.74596e+06	1.83269e+06	1.83586e+06	1.15292e+06	1.41218e+06	577641	1.0754e+06	439350	481547	906542
High	Master Protein	P06733-1	alpha-enolase [OS=Homo sapiens]	0	Homo sapiens (SwissProt TaxID=9606)	1243.06	93	62	3594	57	434	47.1	7.39	12861.4	62	other metabolic processes;other biological processes	plasma membrane;other membranes;cytosol;cytoskeleton;nucleus;other cell component	nucleic acid binding activity;other molecular function	Pf00113, Pf03952	100995093; 101137139; 2023; 457913	ENO1; HEL-S-17; LOC117800423	A0A024R4F1; A0A0K0K1K8; A0A2J8KXV1; A0A2R8Z7M2; A0A6D2XLP9; A0A6D2Y6P9; A0A6V7GVT4; A0A7N5J8K3; A0A8I5TQD9; B2RD59; G2HFA5; G3R4B2; ggo:101137139; hsa:2023; P06733; P22712; pps:100995093; ptr:457913; Q16704; Q4TUS4; Q53FT9; Q53HR3; Q658M5; Q6GMP2; Q71V37; Q7Z3V6; Q8WU71; Q96GV1; Q9BT62; Q9UCH6; Q9UM55	ENSAMEG00000029491; ENSG00000074800; ENSGGOG00000010357; ENSPPAG00000003541; ENSPPYG00000001920; ENSPTRG00000000109	Clear cell renal cell carcinoma pathways; Metabolic reprogramming in colon cancer; Aerobic glycolysis; IL-18 signaling pathway; Glycolysis and gluconeogenesis	Glycolysis; Gluconeogenesis; Manipulation of host energy metabolism	8	0.821	0.989471	3.75905e+08	3.03166e+08	11.21	13.22	3.74064e+08	3.80422e+08	4.23559e+08	4.22665e+08	2.82916e+08	2.80007e+08	2.54923e+08	2.9034e+08	3.69822e+08	3.59895e+08	3.58612e+08	3.66403e+08	2.02318e+08	2.43621e+08	1.03617e+08	1.09776e+08	2.19365e+08
High	Master Protein	P06280	alpha-galactosidase A [OS=Homo sapiens]	0	Homo sapiens (SwissProt TaxID=9606)	97.356	29	11	122	11	429	48.7	5.6	333.89	11	other metabolic processes;other biological processes	non-structural extracellular;ER/Golgi;other cytoplasmic organelle;other cell component	signal transduction activity or receptor binding;other molecular function	Pf16499, Pf17450	2717	GLA	hsa:2717; P06280; Q6LER7	ENSG00000102393	Degradation pathway of sphingolipids, including diseases; Ciliary landscape	Neutrophil degranulation; Glycosphingolipid metabolism	4	1.298	0.989471	1.97084e+06	2.5567e+06	19.36	12.03	1.45438e+06	887739	1.35519e+06	1.38275e+06	1.53007e+06	1.76437e+06	1.19922e+06	1.67179e+06	1.91257e+06	2.14554e+06	2020998	2.02504e+06	1.33827e+06	1.74921e+06	638225	669313	2.04008e+06
High	Master Protein	Q12800-1	Alpha-globin transcription factor CP2 [OS=Homo sapiens]	0	Homo sapiens (SwissProt TaxID=9606)	7.171	6	2	11	2	502	57.2	5.8	13.93	2	RNA metabolism OR transcription;other metabolic processes;other biological processes	cytosol;nucleus;other cell component	nucleic acid binding activity;other molecular function	Pf04516, Pf18016	100386787; 100584849; 100972046; 103238316; 104679676; 105503637; 108316131; 108521584; 450171; 7024	TFCP2	A0A024R120; A0A0D9R0S6; A0A2I3RVQ9; A0A2J8KDS1; A0A2J8SXV3; A0A2K5HLR8; A0A2K5S6F6; A0A2K6MZ23; A0A2K6QDU3; A0A2R8ZHD7; A0A6D2WBW6; A0A6D2XK66; A0A8B7G7A2; A0A8C9A241; A8K5E9; cjc:100386787; G1S7V0; H2NHB0; hsa:7024; nle:100584849; pps:100972046; ptr:450171; Q12800; Q12801; Q9UD75; Q9UD77; rbb:108521584; rro:104679676; U3EZM5	ENSCANG00000016920; ENSCCAG00000035842; ENSCSAG00000005909; ENSG00000135457; ENSMICG00000009544; ENSNLEG00000017779; ENSPPAG00000008309; ENSPPYG00000004522; ENSPSMG00000018313; ENSPTRG00000004949; ENSRBIG00000043884; ENSRROG00000037242	VEGFA-VEGFR2 signaling pathway		1	0.968	0.999684	119909	113062	25.09	27.16	109628	111869	112255	89917.8	75831.3	32105.9	80198.2	84107.2	113983	137611	149863	135950	60765.7	51228.2			78363.5
High	Master Protein	Q9C0B1-1	alpha-ketoglutarate-dependent dioxygenase FTO [OS=Homo sapiens]	0	Homo sapiens (SwissProt TaxID=9606)	20.562	10	3	19	3	505	58.2	5.22	17.17	3	DNA metabolism;RNA metabolism OR transcription;other metabolic processes;stress response;other biological processes	plasma membrane;other membranes;cytosol;nucleus;other cell component	other molecular function	Pf12933, Pf12934	79068	FTO	A2RUH1; B2RNS0; hsa:79068; Q0P676; Q7Z785; Q9C0B1	ENSG00000140718	FTO obesity variant mechanism	Reversal of alkylation damage by DNA dioxygenases	2	0.684	0.989471	108876	50762.9	62.41	36.43	207489	226459	223614	243958	79661	85044.1	67758.4	87401.9	55109.8	48486.5	61860.3	78477.8	39818.4	65390.9	19699.8	20175.8	30575.2
High	Master Protein	P17050	alpha-N-acetylgalactosaminidase [OS=Homo sapiens]	0	Homo sapiens (SwissProt TaxID=9606)	20.872	12	3	12	3	411	46.5	5.19	10.49	3	other metabolic processes	other cytoplasmic organelle;other cell component	other molecular function	Pf16499, Pf17450	4668	NAGA	hsa:4668; P17050	ENSG00000198951			0	1.76	0.909346	99564.9	172311	59.01	35.46	80584.1	77535.4	78839.5	166061	77842.1	76369.3		81888.9	2604.84		2756.86	126954	119085	27207.5	36590.5	83166.7	122996
High	Master Protein	Q9NVD7	alpha-parvin [OS=Homo sapiens]	0	Homo sapiens (SwissProt TaxID=9606)	23.372	18	3	30	3	372	42.2	5.95	90.99	3	cell adhesion;cell organization and biogenesis;developmental processes;other biological processes	plasma membrane;other membranes;cytosol;cytoskeleton;nucleus;other cell component	enzyme regulator activity;cytoskeletal activity	Pf00307	55742	PARVA	hsa:55742; Q96C85; Q9HA48; Q9NVD7	ENSG00000197702	Primary focal segmental glomerulosclerosis (FSGS); Focal adhesion	Localization of the PINCH-ILK-PARVIN complex to focal adhesions; Regulation of cytoskeletal remodeling and cell spreading by IPP complex components	5	1.155	0.999684	68728.6	65368.6	49.15	64.97	135992	46967.4	44021.9	100854	105246	95054.9	117670	35769.5	63456.1	67131.3	65702.1	58494.8	40229	45786.1	50484.3	58603.7	39296.1
High	Master Protein	P54920	alpha-soluble nsf attachment protein [OS=Homo sapiens]	0	Homo sapiens (SwissProt TaxID=9606)	166.675	74	17	150	17	295	33.2	5.36	415.23	17	cell-cell signaling;cell organization and biogenesis;transport;developmental processes;other biological processes	plasma membrane;other membranes;cytosol;other cell component	other molecular function	Pf14938	8775	NAPA	A8K879; hsa:8775; P54920; Q96IK3; Q9BVJ3	ENSG00000105402	Synaptic vesicle pathway; VEGFA-VEGFR2 signaling pathway	COPI-dependent Golgi-to-ER retrograde traffic; COPI-mediated anterograde transport; Golgi Associated Vesicle Biogenesis; Retrograde transport at the Trans-Golgi-Network; COPII-mediated vesicle transport; Intra-Golgi traffic	8	1.122	0.999684	2.02633e+06	2.38616e+06	18.85	16.51	1.16471e+06	1.1657e+06	1.51714e+06	1.43695e+06	1.63955e+06	1.816e+06	1.58127e+06	1.68078e+06	1.93405e+06	1.50293e+06	2.21167e+06	2.07059e+06	950294	1.12036e+06	471723	510293	1.82895e+06
High	Master Protein	P40222	alpha-taxilin [OS=Homo sapiens]	0	Homo sapiens (SwissProt TaxID=9606)	194.564	59	24	285	23	546	61.9	6.52	795.02	24	transport;other biological processes	non-structural extracellular;cytosol;other cell component	other molecular function	Pf09728	200081	TXLNA	D3DPP6; hsa:200081; P40222; Q5TFJ6; Q66K62; Q86T54; Q86T85; Q86T86; Q86Y86; Q86YW3; Q8N2Y3	ENSG00000084652		Other interleukin signaling	1	0.876	0.989471	4.57863e+06	3.57298e+06	17.19	25.66	2.76443e+06	2.85279e+06	3.39827e+06	3.35899e+06	4.04864e+06	3.99376e+06	3.62964e+06	3.99097e+06	4.20501e+06	4.96854e+06	4.72421e+06	4.22358e+06	2.52855e+06	3.31837e+06	1.28396e+06	1.42449e+06	2.11903e+06
High	Master Protein	Q12904-1	aminoacyl tRNA synthase complex-interacting multifunctional protein 1 [OS=Homo sapiens]	0	Homo sapiens (SwissProt TaxID=9606)	243.581	82	21	417	21	312	34.3	8.43	1365.46	21	cell-cell signaling;protein metabolism;other metabolic processes;stress response;developmental processes;signal transduction;other biological processes	non-structural extracellular;cytosol;ER/Golgi;nucleus;other cell component	signal transduction activity or receptor binding;nucleic acid binding activity;other molecular function	Pf01588	9255	AIMP1	B3KTR2; B4E1S7; hsa:9255; Q12904; Q6FG28; Q96CQ9	ENSG00000164022	Ciliary landscape	Selenoamino acid metabolism; Cytosolic tRNA aminoacylation	3	1.076	0.999684	9.85795e+06	1.12187e+07	6.65	5.26	8.17668e+06	6.86382e+06	8.95777e+06	9.58133e+06	7.31162e+06	7.90361e+06	7.2346e+06	8.09198e+06	8.73133e+06	9.33813e+06	9.58738e+06	9.59702e+06	5.30136e+06	6.55884e+06	2.65674e+06	3.03304e+06	8.04754e+06
High	Master Protein	Q13155	aminoacyl tRNA synthase complex-interacting multifunctional protein 2 [OS=Homo sapiens]	0	Homo sapiens (SwissProt TaxID=9606)	125.418	66	15	231	15	320	35.3	8.22	816.17	15	cell organization and biogenesis;protein metabolism;other metabolic processes;developmental processes;other biological processes	cytosol;nucleus;other cell component	other molecular function	Pf14497, Pf16780, Pf18569	7965	AIMP2	F8W950; hsa:7965; Q13155; Q75MR1; Q96CZ5; Q9P1L2	ENSG00000106305	Osteoclast signaling; Transcriptional activation by NRF2 in response to phytochemicals; NRF2-ARE regulation	Cytosolic tRNA aminoacylation; Selenoamino acid metabolism	5	0.917	0.999684	4.6182e+06	4.30439e+06	13.58	13.76	3.78319e+06	3.35405e+06	3.67435e+06	3.38852e+06	4.21963e+06	3.83119e+06	3.80188e+06	4.09109e+06	4.737e+06	4.41448e+06	4.1618e+06	3.88209e+06	2.6998e+06	3.37192e+06	1.34263e+06	1.36071e+06	2.93107e+06
High	Master Protein	Q9H4A4	aminopeptidase B [OS=Homo sapiens]	0	Homo sapiens (SwissProt TaxID=9606)	172.442	53	23	206	23	650	72.5	5.74	567.86	23	protein metabolism	non-structural extracellular;plasma membrane;other membranes	other molecular function	Pf01433, Pf09127, Pf17900	6051	RNPEP	hsa:6051; Q9BVM9; Q9H1D4; Q9H4A4; Q9NPT7	ENSG00000176393			0	0.83	0.989471	5.76094e+06	5.58281e+06	11.8	9.84	4.61978e+06	4.64959e+06	4.60637e+06	5.0471e+06	5.43717e+06	5.52888e+06	4.5067e+06	5.26688e+06	5.78149e+06	5.39493e+06	5.59111e+06	5.65534e+06	2.3355e+06	3.5044e+06	1.19714e+06	1.63533e+06	3.99516e+06
High	Master Protein	P15144	aminopeptidase N [OS=Homo sapiens]	0	Homo sapiens (SwissProt TaxID=9606)	641.174	58	54	1208	54	967	109.5	5.48	4066.1	54	protein metabolism;other metabolic processes;developmental processes;signal transduction;other biological processes	non-structural extracellular;plasma membrane;other membranes;ER/Golgi;other cell component	other molecular function	Pf01433, Pf11838, Pf17900	290	ANPEP	hsa:290; P15144; Q16728; Q6GT90; Q8IUK3; Q8IVH3; Q9UCE0	ENSG00000166825	Glutathione metabolism; Cardiac progenitor differentiation	Neutrophil degranulation; Metabolism of Angiotensinogen to Angiotensins	4	1.311	0.989471	2.91738e+07	3.39201e+07	22.23	19.9	2.63436e+07	2.62217e+07	2.76795e+07	2.94724e+07	2.29766e+07	2.30381e+07	1.93456e+07	2.14191e+07	1.91439e+07	1.79764e+07	1.81868e+07	1.83302e+07	1.72613e+07	2.18912e+07	9.08723e+06	9.48949e+06	2.79798e+07
High	Master Protein	P05067-1	Amyloid-beta A4 protein [OS=Homo sapiens]	0	Homo sapiens (SwissProt TaxID=9606)	109.814	26	15	127	14	770	86.9	4.82	280.46	15	cell adhesion;cell organization and biogenesis;protein metabolism;RNA metabolism OR transcription;other metabolic processes;stress response;transport;developmental processes;signal transduction;other biological processes	non-structural extracellular;plasma membrane;other membranes;cytosol;cytoskeleton;mitochondrion;ER/Golgi;nucleus;other cytoplasmic organelle;other cell component	signal transduction activity or receptor binding;enzyme regulator activity;nucleic acid binding activity;other molecular function	Pf00014, Pf02177, Pf03494, Pf10515, Pf12924, Pf12925	351	APP	A0A140VJC8; B2R5V1; B4DII8; D3DSD1; D3DSD2; D3DSD3; hsa:351; P05067; P09000; P78438; Q13764; Q13778; Q13793; Q16011; Q16014; Q16019; Q16020; Q6GSC0; Q8WZ99; Q9BT38; Q9UC33; Q9UCA9; Q9UCB6; Q9UCC8; Q9UCD1; Q9UQ58	ENSG00000142192	Alzheimer's disease and miRNA effects; Endoderm differentiation; Apoptosis-related network due to altered Notch3 in ovarian cancer; Copper homeostasis; TGF-beta signaling pathway; Fragile X syndrome; Inclusion body myositis; Alzheimer's disease; GDNF signaling; DYRK1A	Insertion of tail-anchored proteins into the endoplasmic reticulum membrane; Regulation of Insulin-like Growth Factor (IGF) transport and uptake by Insulin-like Growth Factor Binding Proteins (IGFBPs); Post-translational protein phosphorylation; Platelet degranulation ; Amyloid fiber formation; G alpha (q) signalling events; G alpha (i) signalling events; ECM proteoglycans; Lysosome Vesicle Bioge…	26	1.786	0.835016	800444	1.82152e+06	16.22	15.45	667718	588951	688386	938419	524235	569099	352600	636532	928584	764043	885266	782568	803033	1.02371e+06	463708	513114	1.15349e+06
High	Master Protein	Q06481	Amyloid-like protein 2 [OS=Homo sapiens]	0	Homo sapiens (SwissProt TaxID=9606)	118.421	27	15	116	14	763	86.9	4.79	286.78	15	cell organization and biogenesis;developmental processes;signal transduction;other biological processes	plasma membrane;other membranes;ER/Golgi;nucleus	enzyme regulator activity;nucleic acid binding activity;other molecular function	Pf00014, Pf02177, Pf10515, Pf12924, Pf12925	334	APLP2	B3KXX9; H7BXI4; hsa:334; Q06481; Q13861; Q14594; Q14662; Q71U10; Q7M4L3; Q9BT36	ENSG00000084234	Splicing factor NOVA regulated synaptic proteins	Platelet degranulation ; Regulation of Insulin-like Growth Factor (IGF) transport and uptake by Insulin-like Growth Factor Binding Proteins (IGFBPs); Post-translational protein phosphorylation	4	2.096	0.497931	512940	1.88689e+06	27.96	16.3	426903	481196	250501	379528	611888	475103	391492	585213	417346	428228	473316	491934	820805	1.21772e+06	501943	531610	1.63124e+06
High	Master Protein	Q8N6M9	AN1-type zinc finger protein 2A [OS=Homo sapiens]	0	Homo sapiens (SwissProt TaxID=9606)	69.101	51	6	60	6	145	16.5	8.32	164.01	6	protein metabolism;other metabolic processes;transport;other biological processes	ER/Golgi;nucleus;other cell component	other molecular function	Pf01428	90637	ZFAND2A	A4D220; hsa:90637; Q8N6M9	ENSG00000178381			0	3.657	0.00293807	361394	2.20217e+06	67.06	20.13	343427	376827	327794	346093	71395.1				80698.7	521674	98296.1	83083.3	1.28811e+06	1.49986e+06	562693	659543	1.60194e+06
High	Master Protein	Q6FI81-1	Anamorsin [OS=Homo sapiens]	0	Homo sapiens (SwissProt TaxID=9606)	180.851	85	19	225	19	312	33.6	5.62	588.43	19	cell organization and biogenesis;other metabolic processes;developmental processes;other biological processes	mitochondrion;nucleus;other cell component	other molecular function	Pf05093, Pf08241	57019	CIAPIN1	A8K8B6; hsa:57019; O75206; O75207; Q6FI81; Q9H0W1; Q9P1L7	ENSG00000005194		Cytosolic iron-sulfur cluster assembly	1	0.747	0.989471	4.42345e+06	2.58619e+06	12.71	16.9	2.86102e+06	2.82566e+06	3.30896e+06	3.81647e+06	3.44018e+06	3.12228e+06	2.95812e+06	3.68482e+06	4.8942e+06	4.67009e+06	4.74664e+06	4.68676e+06	1.80071e+06	1.5467e+06	729846	966608	1.92028e+06
High	Master Protein	Q9NQW6	Anillin [OS=Homo sapiens]	0	Homo sapiens (SwissProt TaxID=9606)	286.436	39	38	320	38	1124	124.1	8.07	890.35	38	cell cycle OR cell proliferation;cell organization and biogenesis;developmental processes;other biological processes	cytosol;cytoskeleton;nucleus;other cell component	cytoskeletal activity	Pf00169, Pf08174, Pf16018	54443	ANLN	hsa:54443; Q5CZ78; Q6NSK5; Q9H8Y4; Q9NQW6; Q9NVN9; Q9NVP0	ENSG00000011426	Retinoblastoma gene in cancer; Nephrotic syndrome	RHOC GTPase cycle; RHOA GTPase cycle; RHOB GTPase cycle	5	1.66	0.659081	6.33508e+06	1.01603e+07	23.81	13.13	5.22508e+06	5.09139e+06	6.15934e+06	5.56404e+06	3.84922e+06	3.22059e+06	3.0717e+06	3.35805e+06	8.15374e+06	7.10927e+06	7.83269e+06	8.07387e+06	5.0876e+06	6.97409e+06	2.64898e+06	2.9207e+06	6.6319e+06
High	Master Protein	Q15327	Ankyrin repeat domain-containing protein 1 [OS=Homo sapiens]	0	Homo sapiens (SwissProt TaxID=9606)	27.999	20	5	14	5	319	36.2	7.5	21.86	5	cell organization and biogenesis;developmental processes;signal transduction;other biological processes	cytosol;cytoskeleton;nucleus;other cell component	cytoskeletal activity;nucleic acid binding activity;other molecular function	Pf12796	27063	ANKRD1	hsa:27063; Q15327; Q96LE7	ENSG00000148677	Glucocorticoid receptor pathway; Nuclear receptors meta-pathway; Hypertrophy model	PPARA activates gene expression	4	1.373	0.989471	108471	472315	39.44	34.94						64636	74878.7				175039		230869	197311	128967	128520	323459
High	Master Protein	O75179-1	Ankyrin repeat domain-containing protein 17 [OS=Homo sapiens]	0	Homo sapiens (SwissProt TaxID=9606)	29.318	3	5	23	4	2603	274.1	6.52	32.79	5	stress response;developmental processes;other biological processes	other membranes;nucleus;other cell component	other molecular function	Pf00013, Pf12796	26057	ANKRD17	E7EUV3; G5E964; hsa:26057; O75179; Q6PJ85; Q6PK85; Q6PKA2; Q86XI3; Q8NDR5; Q96I86; Q9H288; Q9H6J9	ENSG00000132466			0	1.026	0.999897	143854	171521	35.32	37.2	214583	143469	106629	57138.9	95595	109812	82103.5	110202	219593	207426	132986	212186	85770.2	119453	39657.2	53820.2	100149
High	Master Protein	Q9BXX3	Ankyrin repeat domain-containing protein 30A [OS=Homo sapiens]	0.002	Homo sapiens (SwissProt TaxID=9606)	5.536	1	2	7	1	1397	158.7	6.48	7.15	2				Pf00023, Pf12796, Pf14915	91074	ANKRD30A	hsa:91074; Q5W025; Q9BXX3	ENSG00000148513			0	100	1.96086e-15		117471		53.19													60748.1	73926.1	39213.6	64372.6
High	Master Protein	P04083	annexin A1 [OS=Homo sapiens]	0	Homo sapiens (SwissProt TaxID=9606)	501.564	78	35	891	35	346	38.7	7.02	3375.67	35	cell-cell signaling;cell organization and biogenesis;protein metabolism;other metabolic processes;stress response;transport;developmental processes;signal transduction;other biological processes	non-structural extracellular;plasma membrane;other membranes;cytosol;cytoskeleton;nucleus;other cytoplasmic organelle;other cell component	signal transduction activity or receptor binding;enzyme regulator activity;other molecular function	Pf00191	301	ANXA1	B5BU38; hsa:301; P04083	ENSG00000135046	Spinal cord injury; VEGFA-VEGFR2 signaling pathway; Prostaglandin synthesis and regulation	G alpha (q) signalling events; G alpha (i) signalling events; Interleukin-4 and Interleukin-13 signaling; Smooth Muscle Contraction; Formyl peptide receptors bind formyl peptides and many other ligands	8	1.01	0.999897	4.83e+07	4.73356e+07	9.58	9.87	3.99471e+07	3.95531e+07	4.33498e+07	4.1467e+07	3.78042e+07	3.7639e+07	3.48792e+07	3.99062e+07	3.95325e+07	3.91874e+07	4.02742e+07	4.00676e+07	2.26346e+07	2.6904e+07	1.06931e+07	1.18944e+07	3.74285e+07
High	Master Protein	P50995	annexin A11 [OS=Homo sapiens]	0	Homo sapiens (SwissProt TaxID=9606)	184.434	41	20	333	20	505	54.4	7.65	961.76	20	cell cycle OR cell proliferation;transport;other biological processes	cytosol;cytoskeleton;nucleus;other cytoplasmic organelle;other cell component	other molecular function	Pf00191	311	ANXA11	B4DVE7; hsa:311; P50995	ENSG00000122359			0	0.797	0.989471	1.20646e+07	9.47088e+06	10.54	8.49	1.19052e+07	1.04726e+07	1.08187e+07	1.11751e+07	9.53615e+06	9.28366e+06	8.69249e+06	9.03483e+06	1.04445e+07	9.94626e+06	9.9846e+06	1.07371e+07	5.32363e+06	6.84744e+06	2.7101e+06	2.7233e+06	7.3207e+06
High	Master Protein	P07355	Annexin A2 [OS=Homo sapiens]	0	Homo sapiens (SwissProt TaxID=9606)	898.47	93	55	1824	55	339	38.6	7.75	7167.5	55	cell organization and biogenesis;transport;developmental processes;other biological processes	non-structural extracellular;extracellular matrix;plasma membrane;other membranes;nucleus;other cytoplasmic organelle;other cell component	transporter activity;enzyme regulator activity;cytoskeletal activity;other molecular function	Pf00191	302	ANXA2	hsa:302; P07355; Q567R4; Q6N0B3; Q8TBV2; Q96DD5; Q9UDH8	ENSG00000182718	Gastrin signaling pathway; CCL18 signaling pathway; Prostaglandin synthesis and regulation	Neutrophil degranulation; Gene and protein expression by JAK-STAT signaling after Interleukin-12 stimulation; Smooth Muscle Contraction; Dissolution of Fibrin Clot	7	1.089	0.999684	1.80898e+08	2.02565e+08	26.22	4.87	2.38466e+08	2.36029e+08	2.60031e+08	2.65578e+08	1.36071e+08	1.37336e+08	1.24775e+08	1.40813e+08	1.71506e+08	1.66027e+08	1.65011e+08	1.6642e+08	1.03449e+08	1.28078e+08	5.09474e+07	5.69858e+07	1.59345e+08
High	Master Protein	P09525	annexin A4 [OS=Homo sapiens]	0	Homo sapiens (SwissProt TaxID=9606)	203.861	63	24	475	23	319	35.9	6.13	1299.05	24	signal transduction;other biological processes	plasma membrane;other membranes;nucleus;other cell component	enzyme regulator activity;other molecular function	Pf00191	307	ANXA4	B4DDF9; hsa:307; P09525; Q6LES2; Q96F33; Q9BWK1	ENSG00000196975	Prostaglandin synthesis and regulation		1	1.075	0.999684	9.01833e+06	9.39017e+06	9.72	13.7	7.3938e+06	6.86069e+06	8.1651e+06	8.67424e+06	8.01149e+06	7.58945e+06	7.14842e+06	8.11985e+06	8.31122e+06	8.27877e+06	8.29299e+06	8.03984e+06	4.75332e+06	5.50733e+06	2.29619e+06	2.66526e+06	8.67053e+06
High	Master Protein	P08758	annexin A5 [OS=Homo sapiens]	0	Homo sapiens (SwissProt TaxID=9606)	531.382	88	35	1104	34	320	35.9	5.05	4023.12	35	stress response;signal transduction;other biological processes	non-structural extracellular;plasma membrane;other membranes;cytosol;other cell component	enzyme regulator activity;other molecular function	Pf00191	308	ANXA5	D3DNW7; hsa:308; P08758; Q6FHB3; Q6FI16; Q8WV69; Q9UDH9	ENSG00000164111	Apoptosis-related network due to altered Notch3 in ovarian cancer; Interactions between LOXL4 and oxidative stress pathway; Prostaglandin synthesis and regulation	Platelet degranulation	4	0.854	0.989471	6.26787e+07	5.11227e+07	9.83	6.01	4.64027e+07	4.59518e+07	5.10755e+07	5.14858e+07	5.48376e+07	5.31692e+07	4.75767e+07	5.51991e+07	6.17164e+07	6.04734e+07	6.11888e+07	6.11093e+07	2.54707e+07	3.22838e+07	1.31528e+07	1.44221e+07	4.08167e+07
High	Master Protein	P08133-1	annexin A6 [OS=Homo sapiens]	0	Homo sapiens (SwissProt TaxID=9606)	239.357	57	32	313	32	673	75.8	5.6	787.46	32	cell organization and biogenesis;stress response;transport;developmental processes;signal transduction;other biological processes	other membranes;mitochondrion;other cytoplasmic organelle;other cell component	transporter activity;cytoskeletal activity;other molecular function	Pf00191	309	ANXA6	A0A0S2Z2Z6; B7Z8A7; D3DQH4; E9PGK1; hsa:309; P08133; Q6ZT79	ENSG00000197043	Calcium regulation in cardiac cells; Prostaglandin synthesis and regulation	Smooth Muscle Contraction	3	0.889	0.999684	6.75264e+06	6.58538e+06	10.77	12.42	4.13e+06	4.54769e+06	5.42295e+06	5.60338e+06	5.21594e+06	5.75066e+06	4.62784e+06	5.31136e+06	6.8033e+06	6.3959e+06	6.63757e+06	6.91927e+06	2.76104e+06	3.6456e+06	1.48143e+06	1.41535e+06	5.02855e+06
High	Master Protein	P20073-1	Annexin A7 [OS=Homo sapiens]	0	Homo sapiens (SwissProt TaxID=9606)	124.46	36	16	306	16	488	52.7	5.68	863.34	16	other metabolic processes;other biological processes	other membranes;ER/Golgi;nucleus;other cell component	signal transduction activity or receptor binding;other molecular function	Pf00191	310	ANXA7	hsa:310; P20073; Q5F2H3; Q5T0M6; Q5T0M7	ENSG00000138279			0	0.8	0.989471	7.76146e+06	6.34351e+06	16.29	11.48	5.15084e+06	5.42505e+06	5.37872e+06	6.36854e+06	6.49587e+06	7.03761e+06	6.54213e+06	7.65367e+06	7.70598e+06	7.90885e+06	7.62876e+06	7.37297e+06	3.62935e+06	4.23077e+06	1.60221e+06	1.99831e+06	4.88374e+06
High	Master Protein	O95994	Anterior gradient protein 2 homolog [OS=Homo sapiens]	0	Homo sapiens (SwissProt TaxID=9606)	225.249	71	14	319	14	175	20	9	1122.36	14	transport;developmental processes;other biological processes	non-structural extracellular;ER/Golgi	signal transduction activity or receptor binding;other molecular function	Pf13899	10551	AGR2	hsa:10551; O95994	ENSG00000106541			0	0.333	0.00141769	1.58563e+07	8.98233e+06	10.04	37.79	1.2089e+07	1.20391e+07	1.34293e+07	1.38304e+07	1.37273e+07	1.31101e+07	1.17224e+07	1.37909e+07	1.58932e+07	1.20039e+07	1.54526e+07	1.5486e+07	7.71433e+06	8.62599e+06	3.54003e+06	3.86151e+06	6.69518e+06
High	Master Protein	Q10567	AP-1 complex subunit beta-1 [OS=Homo sapiens]	0	Homo sapiens (SwissProt TaxID=9606)	166.486	32	26	303	6	949	104.6	5.06	750.49	26											0	0.818	0.989471	448850	372228	30.7	32.55	469288	447308	553446	661235	325135	217666	131120	337163	460637	383746	410820	451315	252744	269449	98235.3	166496	156081
High	Master Protein	O43747-1	AP-1 complex subunit gamma-1 [OS=Homo sapiens]	0	Homo sapiens (SwissProt TaxID=9606)	18.149	8	3	24	3	822	91.3	6.8	52.11	3	cell organization and biogenesis;transport;other biological processes	other membranes;cytosol;ER/Golgi;other cytoplasmic organelle;other cell component	cytoskeletal activity;other molecular function	Pf01602, Pf02883	100394696; 100990351; 101029636; 101144815; 104654751; 105491316; 105525992; 105537202; 108311657; 108527464; 164; 454228	AP1G1	A0A1D5QWX5; A0A2J8K9X0; A0A2J8VVZ8; A0A2K5IJX3; A0A2K5SJ01; A0A2K5WK22; A0A2K5ZWL7; A0A2K6CFS3; A0A2K6JY77; A0A2K6NQ98; A0A2K6TGK9; A0A2R9AGR9; A0A6D2XB57; A0A8C9GR53; A0A8D2F1S4; F6S883; F7FWK5; G3RVE5; H2NRE5; H2QBH5; H9YUL9; hsa:164; K7D384; O43747; O75709; O75842; pps:100990351; Q9UG09; Q9Y3U4; rro:104654751; U3EF74	ENSCANG00000031796; ENSCCAG00000037984; ENSCJAG00000015028; ENSG00000166747; ENSGGOG00000004800; ENSMFAG00000037769; ENSMLEG00000040277; ENSMMUG00000010878; ENSMNEG00000034875; ENSPPAG00000031149; ENSPPYG00000007524; ENSPTEG00000006797; ENSPTRG00000008327; ENSRBIG00000018408; ENSRROG00000025423; ENSSBOG00000025975; ENSTGEG00000011193		MHC class II antigen presentation; Lysosome Vesicle Biogenesis; Golgi Associated Vesicle Biogenesis; Nef mediated downregulation of MHC class I complex cell surface expression	4	0.879	0.999684	70514.8	90717.9	79.87	63.79	62626.4	215764	235441	61993.7	25905.1	21863	38836.8	58625.4	144299	64013	71678.8	61291.7	13871.8	57089.8		9057.62	101974
High	Master Protein	O95782	AP-2 complex subunit alpha-1 [OS=Homo sapiens]	0	Homo sapiens (SwissProt TaxID=9606)	70.606	17	9	79	4	977	107.5	7.03	193.18	9	transport;other biological processes	plasma membrane;other membranes;cytosol;ER/Golgi;other cytoplasmic organelle;other cell component	signal transduction activity or receptor binding;other molecular function	Pf01602, Pf02296, Pf02883	160	AP2A1	hsa:160; O95782; Q96CI7; Q96PP6; Q96PP7; Q9H070	ENSG00000196961	Synaptic vesicle pathway; VEGFA-VEGFR2 signaling pathway; GABA receptor signaling; EGF/EGFR signaling pathway; Fragile X syndrome; mBDNF and proBDNF regulation of GABA neurotransmission	MHC class II antigen presentation; Recycling pathway of L1; Potential therapeutics for SARS; Cargo recognition for clathrin-mediated endocytosis; WNT5A-dependent internalization of FZD4; EPH-ephrin mediated repulsion of cells; LDL clearance; Trafficking of GluR2-containing AMPA receptors; Nef Mediated CD4 Down-regulation; Retrograde neurotrophin signalling; Nef Mediated CD8 Down-regulation; WNT5A…	20	1.431	0.989471	95410.8	144485	50.17	21.66	166590	153634	174764	185806	33340.6	50314.2	53371.7	52297.9	90638.9	107689	84453.2	97954.4	54231.8	69821.8	23659.3	31549.1	118286
High	Master Protein	O94973	AP-2 complex subunit alpha-2 [OS=Homo sapiens]	0	Homo sapiens (SwissProt TaxID=9606)	159.435	30	17	137	12	939	103.9	6.96	311.99	17	transport	plasma membrane;other membranes;cytosol;other cytoplasmic organelle;other cell component	other molecular function	Pf01602, Pf02296, Pf02883	161	AP2A2	hsa:161; O75403; O94973; Q53ET1; Q96SI8	ENSG00000183020	Synaptic vesicle pathway; GABA receptor signaling; mBDNF and proBDNF regulation of GABA neurotransmission	Recycling pathway of L1; Neutrophil degranulation; Potential therapeutics for SARS; MHC class II antigen presentation; Cargo recognition for clathrin-mediated endocytosis; WNT5A-dependent internalization of FZD4; EPH-ephrin mediated repulsion of cells; LDL clearance; Nef Mediated CD4 Down-regulation; Retrograde neurotrophin signalling; Nef Mediated CD8 Down-regulation; WNT5A-dependent internaliza…	17	1.293	0.989471	484237	722437	35.14	44.43	394544	514848	559808	534325	200976	197783	169824	220310	486382	516590	301404	564363	170409	187420	61776	77384.3	696398
High	Master Protein	P63010-1	AP-2 complex subunit beta [OS=Homo sapiens]	0	Homo sapiens (SwissProt TaxID=9606)	450.288	66	50	704	30	937	104.5	5.38	1940.89	50	cell organization and biogenesis;transport;developmental processes;other biological processes	plasma membrane;other membranes;cytosol;other cytoplasmic organelle;other cell component	other molecular function	Pf01602, Pf02883, Pf09066	100398465; 100429215; 100750609; 100970095; 101351101; 101378810; 101833520; 101963497; 102530436; 102912104; 103667291; 104679581; 105485130; 105518745; 105589342; 106980428; 108541450; 109251948; 140670; 163; 454587	Ap2b1; AP2B1; LOC101351101; LOC111151383; SLFN5	A0A061I2P5; A0A1D5Q2F2; A0A1U7QQA6; A0A287D4J0; A0A2I3M8M6; A0A2J8LJD9; A0A2K5JD63; A0A2K5LRZ0; A0A2K6DW61; A0A2K6KX19; A0A2K6P5R3; A0A2R9AN11; A0A2U3WYT7; A0A2Y9E247; A0A2Y9K015; A0A337SC44; A0A384CFR9; A0A3Q2LQ45; A0A3Q7MJY1; A0A3Q7SAA3; A0A3Q7Y6I6; A0A485NCI6; A0A5E4AQ38; A0A667HI54; A0A6D2WCK6; A0A6I9MHH3; A0A6I9ZXG6; A0A6J0B437; A0A6J2FL32; A0A6J3I2A0; A0A6P4U0H0; A0A8B7HWD4; A0A8B7K3S3; A0A…	ENSBMSG00010014021; ENSCAFG00040005203; ENSCAFG00845009662; ENSCANG00000036768; ENSCATG00000031381; ENSCGRG00001020053; ENSCJAG00000014853; ENSEASG00005011219; ENSECAG00000009033; ENSFCAG00000010390; ENSG00000006125; ENSLCNG00005017201; ENSMICG00000017045; ENSMMMG00000018789; ENSMMSG00000012554; ENSMMUG00000006048; ENSMNEG00000042752; ENSNGAG00000009444; ENSPANG00000022982; ENSPEMG00000018294; EN…	Synaptic vesicle pathway; GABA receptor signaling; EGF/EGFR signaling pathway; Fragile X syndrome; mBDNF and proBDNF regulation of GABA neurotransmission	MHC class II antigen presentation; Recycling pathway of L1; Cargo recognition for clathrin-mediated endocytosis; WNT5A-dependent internalization of FZD4; EPH-ephrin mediated repulsion of cells; WNT5A-dependent internalization of FZD2, FZD5 and ROR2; VLDLR internalisation and degradation; Retrograde neurotrophin signalling; MHC class II antigen presentation; Cargo recognition for clathrin-mediated…	28	0.957	0.999684	4.50784e+06	4.41384e+06	12.12	9.42	4.5315e+06	4.61225e+06	4.93514e+06	4.95e+06	3.35572e+06	3.44147e+06	2.79079e+06	3.24197e+06	4.47663e+06	4.28573e+06	4.48653e+06	4.24142e+06	2.44464e+06	3.06416e+06	936539	1.1243e+06	3.36493e+06
High	Master Protein	Q96CW1	AP-2 complex subunit mu [OS=Homo sapiens]	0	Homo sapiens (SwissProt TaxID=9606)	32.514	10	3	22	3	435	49.6	9.54	85.1	3	cell organization and biogenesis;transport;other biological processes	plasma membrane;other membranes;cytosol;other cytoplasmic organelle;other cell component	signal transduction activity or receptor binding;other molecular function	Pf00928, Pf01217	1173	AP2M1	A6NE12; D3DNT1; hsa:1173; P20172; P53679; Q96CW1	ENSG00000161203	Synaptic vesicle pathway; GABA receptor signaling; EGF/EGFR signaling pathway; Fragile X syndrome; GDNF signaling	Potential therapeutics for SARS; Recycling pathway of L1; MHC class II antigen presentation; EPH-ephrin mediated repulsion of cells; Cargo recognition for clathrin-mediated endocytosis; VLDLR internalisation and degradation; WNT5A-dependent internalization of FZD4; LDL clearance; Nef Mediated CD4 Down-regulation; Retrograde neurotrophin signalling; Nef Mediated CD8 Down-regulation; WNT5A-dependen…	21	1.071	0.999897	211421	202305	61.55	35.65	475305	408636	437271	357425	82556.7	84210.6	84763.5	105561	240373	207519	190606	201009			24348	38919.9	139811
High	Master Protein	Q2M2I8-1	AP2-associated protein kinase 1 [OS=Homo sapiens]	0	Homo sapiens (SwissProt TaxID=9606)	41.528	9	5	14	5	961	103.8	6.6	33.22	5	cell organization and biogenesis;protein metabolism;other metabolic processes;transport;other biological processes	plasma membrane;other membranes;cytosol;other cell component	signal transduction activity or receptor binding;kinase activity;other molecular function	Pf00069	22848	AAK1	hsa:22848; Q2M2I8; Q4ZFZ3; Q53RX6; Q9UPV4	ENSG00000115977		Cargo recognition for clathrin-mediated endocytosis	2	1.021	0.999897	387517	458531	43.49	18.42	108879	220956	160293	212458	280527	294902	266654	314906	563211	534038	642634	589197	326330	319814	118353	152406	258979
High	Master Protein	O14617-1	AP-3 complex subunit delta-1 [OS=Homo sapiens]	0	Homo sapiens (SwissProt TaxID=9606)	43.997	7	6	52	6	1153	130.1	8.48	99.84	6	cell organization and biogenesis;transport;other biological processes	other membranes;ER/Golgi;other cytoplasmic organelle;other cell component		Pf01602, Pf06375	8943	AP3D1	hsa:8943; O00202; O14617; O75262; Q59HF5; Q96G11; Q9H3C6	ENSG00000065000			0	1.049	0.999897	337125	378078	65.72	28.3	594072	622011	591918	589969	88149.4	93400.2	63451.6	94533	311256	293903	356335	396997	246927	213154	92280.9	116093	176043
High	Master Protein	Q9Y2T2	ap-3 complex subunit mu-1 [OS=Homo sapiens]	0	Homo sapiens (SwissProt TaxID=9606)	23.798	16	3	15	3	418	46.9	6.93	30.93	3	cell organization and biogenesis;transport	other membranes;ER/Golgi;other cytoplasmic organelle;other cell component	other molecular function	Pf00928, Pf01217	26985	AP3M1	hsa:26985; Q5JQ12; Q9H5L2; Q9Y2T2	ENSG00000185009		Association of TriC/CCT with target proteins during biosynthesis	1	0.984	0.999897	69853.9	56795.1	56.28	65.67	144357	53916.9	82229.5	73657.4	55227.3	49300.1	130994	86656.5	41039.7	57286.4	48129.8	41837.3		45164.1		11731.5	42877.8
High	Master Protein	Q92572	AP-3 complex subunit sigma-1 [OS=Homo sapiens]	0	Homo sapiens (SwissProt TaxID=9606)	25.161	21	4	31	4	193	21.7	5.39	69.75	4	cell organization and biogenesis;transport;signal transduction	other membranes;ER/Golgi;other cytoplasmic organelle;other cell component		Pf01217	1176	AP3S1	hsa:1176; O00647; O00676; O00721; O00727; Q53XL4; Q6ICQ2; Q92572	ENSG00000177879		Golgi Associated Vesicle Biogenesis	1	0.968	0.999684	377953	524075	59.7	29.89	89389.1	147804	236550	163953	299712	274694	195552	304103	651942	797821	741288	777133	161027	328293	132280	183038	215775
High	Master Protein	P04114	apolipoprotein B-100 [OS=Homo sapiens]	0.004	Homo sapiens (SwissProt TaxID=9606)	4.017	0	2	3	2	4563	515.3	7.05	1.65	2	cell organization and biogenesis;protein metabolism;other metabolic processes;transport;developmental processes;other biological processes	non-structural extracellular;plasma membrane;other membranes;cytosol;ER/Golgi;other cytoplasmic organelle;other cell component	signal transduction activity or receptor binding;transporter activity;other molecular function	Pf01347, Pf06448, Pf09172, Pf12491	338	APOB	hsa:338; O00502; P04114; P78479; P78480; P78481; Q13779; Q13785; Q13786; Q13787; Q13788; Q4ZG63; Q53QC8; Q7Z600; Q9UMN0	ENSG00000084674	Selenium micronutrient network; Vitamin B12 metabolism; Folate metabolism; Statin inhibition of cholesterol production; Male infertility; Familial hyperlipidemia type 2	Cargo recognition for clathrin-mediated endocytosis; Regulation of Insulin-like Growth Factor (IGF) transport and uptake by Insulin-like Growth Factor Binding Proteins (IGFBPs); Post-translational protein phosphorylation; Retinoid metabolism and transport; LDL clearance; Chylomicron clearance; Cell surface interactions at the vascular wall; Scavenging by Class B Receptors; Regulation of TLR by en…	26	0.994	0.999684	268665	240348	32.76	30.78	139410	125428	134257	86145.6	242743	256743	169568	218560	290504	262248	257003	294693	149699	64306.5	24269.5	92865.4	171347
High	Master Protein	P02649	Apolipoprotein E [OS=Homo sapiens]	0	Homo sapiens (SwissProt TaxID=9606)	104.046	53	14	105	14	317	36.1	5.73	241.56	14	cell-cell signaling;cell organization and biogenesis;protein metabolism;other metabolic processes;stress response;transport;developmental processes;signal transduction;other biological processes	non-structural extracellular;extracellular matrix;plasma membrane;other membranes;ER/Golgi;other cytoplasmic organelle;other cell component	signal transduction activity or receptor binding;transporter activity;enzyme regulator activity;cytoskeletal activity;other molecular function	Pf01442	348	APOE	B2RC15; C0JYY5; hsa:348; P02649; Q9P2S4	ENSG00000130203	Vitamin B12 metabolism; Alzheimer's disease and miRNA effects; Apoptosis-related network due to altered Notch3 in ovarian cancer; ApoE and miR-146 in inflammation and atherosclerosis; Statin inhibition of cholesterol production; Familial hyperlipidemia type 3; Alzheimer's disease	Regulation of Insulin-like Growth Factor (IGF) transport and uptake by Insulin-like Growth Factor Binding Proteins (IGFBPs); Post-translational protein phosphorylation; Amyloid fiber formation; Retinoid metabolism and transport; Nuclear signaling by ERBB4; NR1H3 & NR1H2 regulate gene expression linked to cholesterol transport and efflux; Chylomicron clearance; Scavenging by Class A Receptors; Chy…	19	2.418	0.159077	716314	2.81841e+06	19.85	25.96	687046	459610	468477	457208	645204	521964	596447	519476	745700	732139	914595	644922	1.3582e+06	1.85947e+06	756129	787351	2.9523e+06
High	Master Protein	Q9BQE5	apolipoprotein L2 [OS=Homo sapiens]	0	Homo sapiens (SwissProt TaxID=9606)	28.217	18	4	63	4	337	37.1	6.74	121.83	4											0	1.528	0.989471	452707	3.31459e+06	48.22	30.64	401165	584604	422336	572099	345883	365122	303500	344136	114955	113944	199414	222163	371658	2.21842e+06	849416	1.41806e+06	2.51832e+06
High	Master Protein	Q07812	Apoptosis regulator BAX [OS=Homo sapiens]	0	Homo sapiens (SwissProt TaxID=9606)	30.593	26	4	35	4	192	21.2	5.22	100.91	4	cell cycle OR cell proliferation;cell organization and biogenesis;other metabolic processes;stress response;transport;developmental processes;signal transduction;other biological processes	other membranes;cytosol;mitochondrion;ER/Golgi;nucleus;other cell component	transporter activity;other molecular function	Pf00452	581	BAX	A8K4W1; hsa:581; P55269; Q07812; Q07814; Q07815; Q8WZ49; Q9NR76; Q9NYG7; Q9UCZ6; Q9UCZ7; Q9UQD6	ENSG00000087088	miRNA regulation of DNA damage response; TP53 network; Leptin signaling pathway; TNF-alpha signaling pathway; Amyotrophic lateral sclerosis (ALS); Nanomaterial induced apoptosis; Apoptosis; Mammary gland development pathway - Involution (Stage 4 of 4); Aryl hydrocarbon receptor pathway; Nuclear receptors meta-pathway; Overview of nanoparticle effects; RAC1/PAK1/p38/MMP2 pathway; Photodynamic ther…	Release of apoptotic factors from the mitochondria; Pyroptosis; TP53 Regulates Transcription of Genes Involved in G2 Cell Cycle Arrest; Transcriptional regulation by RUNX2; TP53 Regulates Transcription of Genes Involved in Cytochrome C Release; Activation, translocation and oligomerization of BAX; NTRK3 as a dependence receptor	43	1	0.999897	513583	435757	13.41	30.36	499411	391538	468998	499257	294130	386961	402865	349895	531261	386034	552798	467685	191749	237460	35592.3	94468	376339
High	Master Protein	Q9ULZ3	apoptosis-associated speck-like protein containing a CARD [OS=Homo sapiens]	0	Homo sapiens (SwissProt TaxID=9606)	71.651	43	9	136	9	195	21.6	6.34	395.79	9	cell organization and biogenesis;protein metabolism;other metabolic processes;stress response;transport;signal transduction;other biological processes	non-structural extracellular;other membranes;cytosol;cytoskeleton;mitochondrion;ER/Golgi;nucleus;other cytoplasmic organelle;other cell component	signal transduction activity or receptor binding;enzyme regulator activity;cytoskeletal activity;other molecular function	Pf00619, Pf02758	29108	PYCARD	hsa:29108; Q96D12; Q9BSZ5; Q9HBD0; Q9NXJ8; Q9ULZ3	ENSG00000103490	Nucleotide-binding oligomerization domain (NOD) pathway; Nanomaterial-induced inflammasome activation; TYROBP causal network in microglia; Acute viral myocarditis; Cytosolic DNA-sensing pathway; Activation of NLRP3 inflammasome by SARS-CoV-2; Prostaglandin signaling	Neutrophil degranulation; The AIM2 inflammasome; The NLRP3 inflammasome; Purinergic signaling in leishmaniasis infection; CLEC7A/inflammasome pathway	12	0.773	0.989471	1.76515e+06	1.4242e+06	23.06	23.42	1.17221e+06	1.52739e+06	1.77249e+06	1.41844e+06	2.12497e+06	1.80882e+06	979556	1.67805e+06	1.52551e+06	1.51053e+06	1.6124e+06	1.86023e+06	761263	1.00746e+06	357561	400667	1.14906e+06
High	Master Protein	O95831-1	Apoptosis-inducing factor 1, mitochondrial [OS=Homo sapiens]	0	Homo sapiens (SwissProt TaxID=9606)	307.132	54	28	444	28	613	66.9	8.95	1357.12	28	cell organization and biogenesis;stress response;transport;developmental processes;signal transduction;other biological processes	other membranes;cytosol;mitochondrion;nucleus;other cell component	nucleic acid binding activity;other molecular function	Pf00070, Pf14721	9131	AIFM1	A4QPB4; B1ALN1; B2RB08; D3DTE9; E9PRR0; hsa:9131; O95831; Q1L6K4; Q1L6K6; Q2QKE4; Q5JUZ7; Q6I9X6; Q9Y3I3; Q9Y3I4	ENSG00000156709	Apoptosis modulation and signaling; Nanomaterial induced apoptosis; Apoptosis modulation by HSP70		3	1.548	0.814018	5.15943e+06	9.64946e+06	17.94	14.72	5.87864e+06	5.48472e+06	6.28968e+06	6.08286e+06	3.77206e+06	3.57949e+06	3.52388e+06	3.93966e+06	4.79435e+06	4.98397e+06	4.16183e+06	5.14928e+06	3.67295e+06	4.40195e+06	1.86838e+06	2.12081e+06	6.83184e+06
High	Master Protein	Q9UKV3-1	Apoptotic chromatin condensation inducer in the nucleus [OS=Homo sapiens]	0	Homo sapiens (SwissProt TaxID=9606)	237.458	27	29	326	28	1341	151.8	6.43	815.23	29	cell organization and biogenesis;RNA metabolism OR transcription;other metabolic processes;developmental processes;other biological processes	plasma membrane;other membranes;cytosol;nucleus;other cell component	nucleic acid binding activity;other molecular function	Pf02037, Pf16294	22985	ACIN1	B2RTT4; D3DS45; hsa:22985; O75158; Q9UG91; Q9UKV1; Q9UKV2; Q9UKV3	ENSG00000100813		Apoptotic cleavage of cellular proteins	1	1.339	0.989471	4.06582e+06	5.92691e+06	6.32	4.17	3.25562e+06	3.33135e+06	3.6365e+06	3.74298e+06	3.45097e+06	3.39094e+06	3.06934e+06	3.39831e+06	4.04447e+06	3.70432e+06	3.75451e+06	3.77701e+06	3.08495e+06	3.91e+06	1.50485e+06	1.78768e+06	4.22609e+06
High	Master Protein	P53367	Arfaptin-1 [OS=Homo sapiens]	0	Homo sapiens (SwissProt TaxID=9606)	30.04	17	5	33	4	373	41.7	6.7	75.72	5	transport;other biological processes	other membranes;cytosol;ER/Golgi	other molecular function	Pf06456	27236	ARFIP1	B4DS69; hsa:27236; P53367; Q2M2X4; Q3SYL4; Q9Y2X6	ENSG00000164144			0	0.957	0.999684	669704	685719	18.9	16.25	326601	486619	525035	557592	586802	582907	444057	413416	697226	767545	687764	801664	353991	340586	172049	116200	416089
High	Master Protein	P53365	Arfaptin-2 [OS=Homo sapiens]	0	Homo sapiens (SwissProt TaxID=9606)	78.032	46	10	41	9	341	37.8	6.04	65.3	10	cell organization and biogenesis;other metabolic processes;transport;signal transduction;other biological processes	plasma membrane;other membranes;cytosol;ER/Golgi;other cell component	other molecular function	Pf06456	23647	ARFIP2	B4DX86; B4E306; D3DQT5; hsa:23647; P53365	ENSG00000132254		Retrograde transport at the Trans-Golgi-Network	1	0.849	0.989471	724419	473548	21.69	31.95	574647	739358	501500	605758	828238	814034	641811	629618	739363	678325	629249	692255	315919	238659	148987	163782	225569
High	Master Protein	P52594-1	Arf-GAP domain and FG repeat-containing protein 1 [OS=Homo sapiens]	0	Homo sapiens (SwissProt TaxID=9606)	52.551	17	6	35	6	562	58.2	8.63	67.74	6	other metabolic processes;transport;other biological processes	cytosol;nucleus;other cell component	enzyme regulator activity;nucleic acid binding activity;other molecular function	Pf01412	3267	AGFG1	A0A0S2Z444; B3KUL1; E9PHX7; hsa:3267; P52594; Q15277; Q4VAS0; Q4VAS1; Q4VAS3; Q53QT8; Q53R11	ENSG00000173744		Cargo recognition for clathrin-mediated endocytosis	2	0.716	0.989471	482689	358682	45.96	27.23	700728	483885	597549	554665	203216	282108	269220	496496	680514	186941	264704	202163	213717	260770	100507	124439	329677
High	Master Protein	Q15057	Arf-GAP with coiled-coil, ANK repeat and PH domain-containing protein 2 [OS=Homo sapiens]	0	Homo sapiens (SwissProt TaxID=9606)	15.151	6	2	8	2	778	88	6.8	10.72	2	transport;other biological processes	other membranes;other cytoplasmic organelle;other cell component	enzyme regulator activity;other molecular function	Pf00169, Pf01412, Pf12796, Pf16746	23527	ACAP2	A8K2V4; hsa:23527; Q15057; Q8N5Z8; Q9UQR3	ENSG00000114331			0	0.651	0.989471	52491.2	30267.7	43.66	39.22	53044.6	27153.4	52456.3	50216.8				6939.71	50246.6	56950.2	26141.2		15686.3	11947.1	6480.42	8711.56
High	Master Protein	Q96P48-6	Arf-GAP with Rho-GAP domain, ANK repeat and PH domain-containing protein 1 [OS=Homo sapiens]	0	Homo sapiens (SwissProt TaxID=9606)	20.476	2	2	5	2	1450	162.1	6.23	15.73	2	cell cycle OR cell proliferation;cell organization and biogenesis;signal transduction;other biological processes	plasma membrane;other membranes;cytosol;ER/Golgi;nucleus;other cell component	enzyme regulator activity;other molecular function	Pf00169, Pf00536, Pf00620, Pf00788, Pf01412	116985	ARAP1	A3KLL7; B2RTS2; hsa:116985; O94879; Q4LDD5; Q59FI7; Q6PHS3; Q8WU51; Q96HP6; Q96L71; Q96P48	ENSG00000186635		PTK6 Regulates RTKs and Their Effectors AKT1 and DOK1; RHOA GTPase cycle; CDC42 GTPase cycle; RAC1 GTPase cycle	4	0.917	0.999684	15981.4	16355.5	83.44	45.9	20975.1	22916.2	56674.1	61451.6	6360.34	7416.54	4206.46	5881.34	16389.3	14005.3	42947.1	15198.8	6271.67	19037.8	9176.75	9074.55	12642.4
High	Master Protein	Q9NWB6	Arginine and glutamate-rich protein 1 [OS=Homo sapiens]	0	Homo sapiens (SwissProt TaxID=9606)	8.189	12	4	9	4	273	33.2	10.35	7.5	4		cytosol;mitochondrion;nucleus		Pf15346	55082	ARGLU1	B4E0Y3; hsa:55082; Q5T257; Q6IQ34; Q9NWB6	ENSG00000134884			0	1.225	0.989471	496696	599375	17.4	16.37	345982	437313	464107	536073	496750	377954	341812	407480	400776	406782	407107	358723	309530	434984	188539	194845	432350
High	Master Protein	P54136-1	arginine--tRNA ligase, cytoplasmic [OS=Homo sapiens]	0	Homo sapiens (SwissProt TaxID=9606)	376.711	64	40	666	40	660	75.3	6.68	1827.03	40	protein metabolism;RNA metabolism OR transcription;other metabolic processes	cytosol;nucleus;other cell component	nucleic acid binding activity;other molecular function	Pf00750, Pf03485, Pf05746	5917	RARS1	B2RBS9; hsa:5917; P54136; Q53GY4; Q9BWA1	ENSG00000113643	Amino acid metabolism	Cytosolic tRNA aminoacylation; Selenoamino acid metabolism	3	0.98	0.999897	1.11336e+07	1.15588e+07	4.12	18.44	9.27092e+06	9.16373e+06	9.99383e+06	9.79529e+06	8.07436e+06	7.80496e+06	7.1679e+06	8.3138e+06	1.12502e+07	1.09594e+07	1.14736e+07	1.10799e+07	4.42237e+06	5.24953e+06	2.1324e+06	2.09285e+06	7.94782e+06
High	Master Protein	Q9NVT9	armadillo repeat-containing protein 1 [OS=Homo sapiens]	0	Homo sapiens (SwissProt TaxID=9606)	35.298	40	4	38	4	282	31.3	5.74	103.31	4	cell organization and biogenesis	other membranes;cytosol;mitochondrion	other molecular function	Pf00514	55156	ARMC1	B4E2W7; hsa:55156; Q9H018; Q9H820; Q9NVT9	ENSG00000104442			0	1.356	0.989471	298959	311825	23.52	27.3	240510	280297	265889	305149	144411	153767	132232	169450	352681	347465	343190	296614	173232	146230	68233.8	62352.5	208983
High	Master Protein	Q8N2F6-1	Armadillo repeat-containing protein 10 [OS=Homo sapiens]	0	Homo sapiens (SwissProt TaxID=9606)	16.408	8	2	4	2	343	37.5	6.61	3.54	2	other biological processes	other membranes;mitochondrion;ER/Golgi	other molecular function	Pf04826	83787	ARMC10	A8K703; B4DWJ8; F5GX65; hsa:83787; Q75K91; Q75MG6; Q75ML8; Q8IZC1; Q8IZC2; Q8IZC3; Q8N2F6; Q9BTM6	ENSG00000170632			0	1.081	0.999684	358146	390712	14.63	10.41	329436	289243	325795	358873	356283	300043	255184	241682	296208	297798	298309	310812	191616	232375	97839.9	85106.2	300684
High	Master Protein	P15289-1	arylsulfatase A [OS=Homo sapiens]	0	Homo sapiens (SwissProt TaxID=9606)	19.894	6	2	19	2	507	53.6	6.07	59.09	2	other metabolic processes	non-structural extracellular;ER/Golgi;other cytoplasmic organelle	other molecular function	Pf00884, Pf14707	410	ARSA	A0A0S2Z373; B2RCA6; B7XD04; F8WCC8; hsa:410; P15289; Q6ICI5; Q96CJ0	ENSG00000100299	Degradation pathway of sphingolipids, including diseases	Neutrophil degranulation; Glycosphingolipid metabolism; The activation of arylsulfatases	4	1.416	0.989471	65505.5	91378.8	14.9	9.95	47262.2		41222.2	54776.3	46759	52707.6	52396.4	55382	57376.6	64682.2	77594.6	63888.4	50596.8	62779.1	22716.6	23379	66796.4
High	Master Protein	P08243-1	Asparagine synthetase [glutamine-hydrolyzing] [OS=Homo sapiens]	0	Homo sapiens (SwissProt TaxID=9606)	138.461	37	18	187	18	561	64.3	6.86	495.63	18	other metabolic processes;stress response;other biological processes	cytosol	other molecular function	Pf00733, Pf13537	440	ASNS	A4D1I8; B4DXZ1; B7ZAA9; D6W5R3; E9PCI3; E9PCX6; hsa:440; P08184; P08243; Q15666; Q549T9; Q96HD0	ENSG00000070669	Photodynamic therapy-induced unfolded protein response; Amino acid metabolism	Response of EIF2AK1 (HRI) to heme deficiency; Response of EIF2AK4 (GCN2) to amino acid deficiency; Aspartate and asparagine metabolism; ATF4 activates genes in response to endoplasmic reticulum stress	6	1.361	0.989471	1.49008e+06	2.3159e+06	62.43	66.77	1.21491e+06	1.33929e+06	1.16099e+06	1.36967e+06	579058	547536	509647	549686	3.59327e+06	2.99945e+06	3.21412e+06	3.3197e+06	256948	451219	218069	233534	1.66631e+06
High	Master Protein	O43776	Asparagine--tRNA ligase, cytoplasmic [OS=Homo sapiens]	0	Homo sapiens (SwissProt TaxID=9606)	204.751	42	21	175	21	548	62.9	6.25	518.7	21	protein metabolism;RNA metabolism OR transcription;other metabolic processes;developmental processes;other biological processes	cytosol;other cell component	signal transduction activity or receptor binding;nucleic acid binding activity;other molecular function	Pf00152, Pf01336	4677	NARS1	B4DG16; hsa:4677; O43776; Q53GU6	ENSG00000134440	Photodynamic therapy-induced unfolded protein response	Cytosolic tRNA aminoacylation	2	1.135	0.999684	4.19366e+06	3.36235e+06	35.67	42.35	3.97094e+06	3.77373e+06	3.62361e+06	3.86595e+06	1.54231e+06	1.43206e+06	1.15118e+06	1.40715e+06	4.46039e+06	4.07186e+06	4.06543e+06	4.24759e+06	950042	1.1171e+06	433083	558698	2.14833e+06
High	Master Protein	P17174	Aspartate aminotransferase, cytoplasmic [OS=Homo sapiens]	0	Homo sapiens (SwissProt TaxID=9606)	282.707	72	25	529	25	413	46.2	7.01	1747.99	25	other metabolic processes;signal transduction;other biological processes	cytosol;nucleus;other cell component	other molecular function	Pf00155	2805	GOT1	B2R6R7; B7Z7E9; hsa:2805; P17174; Q5VW80	ENSG00000120053	Alanine and aspartate metabolism; Trans-sulfuration pathway; Amino acid metabolism; NAD metabolism in oncogene-induced senescence and mitochondrial dysfunction-associated senescence; TCA cycle in senescence; Neuroinflammation and glutamatergic signaling; Glycolysis and gluconeogenesis	Gluconeogenesis; Aspartate and asparagine metabolism; Methionine salvage pathway	10	0.899	0.999684	1.03003e+07	1.02195e+07	18.87	21.18	8.33125e+06	8441395	9.75269e+06	9.03638e+06	7.60032e+06	7.54876e+06	6.84023e+06	7.71908e+06	1.49121e+07	1.46045e+07	1.32125e+07	1.38927e+07	5.39825e+06	6.49332e+06	2.63571e+06	2.72309e+06	6.04867e+06
High	Master Protein	P00505	Aspartate aminotransferase, mitochondrial [OS=Homo sapiens]	0	Homo sapiens (SwissProt TaxID=9606)	248.845	67	28	451	28	430	47.5	9.01	1475.24	28	other metabolic processes;transport;other biological processes	plasma membrane;other membranes;mitochondrion	other molecular function	Pf00155	2806	GOT2	B4DJA6; E7ERW2; hsa:2806; P00505; Q53FL3; Q9BWA3	ENSG00000125166	Alanine and aspartate metabolism; Amino acid metabolism; Metabolic reprogramming in colon cancer; NAD metabolism in oncogene-induced senescence and mitochondrial dysfunction-associated senescence; Glycolysis and gluconeogenesis	Glyoxylate metabolism and glycine degradation; Gluconeogenesis; Aspartate and asparagine metabolism; Glutamate and glutamine metabolism; Degradation of cysteine and homocysteine	10	1.564	0.790287	8.20439e+06	1.33026e+07	13.74	7.69	5.49872e+06	5.43848e+06	5.92194e+06	5.67251e+06	7.20089e+06	6.8234e+06	5.92925e+06	6.46272e+06	8.57537e+06	7.62705e+06	7.91429e+06	8.09504e+06	6.58406e+06	7.84532e+06	2.92882e+06	3.23997e+06	9.81844e+06
High	Master Protein	P14868	Aspartate--tRNA ligase, cytoplasmic [OS=Homo sapiens]	0	Homo sapiens (SwissProt TaxID=9606)	161.757	52	23	187	23	501	57.1	6.55	451.23	23	cell organization and biogenesis;protein metabolism;RNA metabolism OR transcription;other metabolic processes	cytosol;other cell component	other molecular function	Pf00152, Pf01336	1615	DARS1	A8K3J2; D3DP77; hsa:1615; P14868; Q2TNI3; Q32Q69; Q53HV4; Q53YC5; Q68CR9; Q9BW52	ENSG00000115866	Alanine and aspartate metabolism	Selenoamino acid metabolism; Cytosolic tRNA aminoacylation	3	1.192	0.989471	7.10582e+06	8.50267e+06	21.35	13.72	9.07003e+06	7.81775e+06	9.25272e+06	9.89977e+06	5.29658e+06	5.16529e+06	4.93341e+06	5.64342e+06	6.95647e+06	6.42558e+06	6.70088e+06	6.89083e+06	3.72554e+06	4.81116e+06	1.81153e+06	2.35799e+06	6.23965e+06
High	Master Protein	Q9ULA0	Aspartyl aminopeptidase [OS=Homo sapiens]	0	Homo sapiens (SwissProt TaxID=9606)	33.321	19	4	29	4	475	52.4	7.42	68.41	4											0	1.075	0.999684	99852.8	115648	41.48	48.06	74396	84196.9	86998.4	76670.8	43621.6	96374.9	38824.2	85957.3	61302.9	105131	136412	207272	70152.5	46074	30967.4	29418.9	72270.6
High	Master Protein	Q12797	Aspartyl/Asparaginyl beta-hydroxylase [OS=Homo sapiens]	0	Homo sapiens (SwissProt TaxID=9606)	321.556	50	34	422	34	758	85.8	5.01	1347.78	34	protein metabolism;other metabolic processes;transport;developmental processes;signal transduction;other biological processes	plasma membrane;other membranes;cytosol;ER/Golgi	other molecular function	Pf05118, Pf05279, Pf13432	444	ASPH	A0A0A0MSK8; A6NDF4; A6NHI2; B4DIC9; B4E2K4; B7ZM95; E5RGP5; F5H667; hsa:444; Q12797; Q6NXR7; Q8TB28; Q9H291; Q9H2C4; Q9NRI0; Q9NRI1; Q9Y4J0	ENSG00000198363		Stimuli-sensing channels; Ion homeostasis	2	1.393	0.989471	5.36062e+06	7.63297e+06	26.77	21.95	6.08203e+06	5.85533e+06	6.60006e+06	6.56428e+06	3.11428e+06	3.14642e+06	2.58117e+06	3.03137e+06	7.57157e+06	5.17202e+06	5.18799e+06	5.10587e+06	3.59035e+06	4.35418e+06	1.94162e+06	2.06258e+06	5.51059e+06
High	Master Protein	Q15121	Astrocytic phosphoprotein PEA-15 [OS=Homo sapiens]	0	Homo sapiens (SwissProt TaxID=9606)	140.89	81	9	187	9	130	15	5.02	549.78	9	transport;signal transduction;other biological processes	cytosol;cytoskeleton;nucleus		Pf01335	8682	PEA15	B1AKZ3; hsa:8682; O00511; Q15121	ENSG00000162734	Apoptosis modulation and signaling	RAF/MAP kinase cascade; RAF-independent MAPK1/3 activation	3	0.896	0.989471	2.26597e+06	1.8809e+06	15.38	20.77	1.74591e+06	1.8237e+06	1.80669e+06	1.54045e+06	2.18145e+06	2.1328e+06	1.73581e+06	1.98913e+06	2.12464e+06	1.90848e+06	2.24071e+06	2.22416e+06	1.23139e+06	1.48784e+06	645982	659874	1.45516e+06
High	Master Protein	Q9UBB4-1	Ataxin-10 [OS=Homo sapiens]	0	Homo sapiens (SwissProt TaxID=9606)	101.453	34	13	113	13	475	53.5	5.25	250.58	13	cell organization and biogenesis;developmental processes	plasma membrane;other membranes;cytosol;other cell component		Pf09759	25814	ATXN10	A6NLC4; B4DG05; hsa:25814; O14998; O15009; Q6I9X4; Q9UBB4	ENSG00000130638	Ciliopathies		1	1.103	0.999897	1.15641e+06	1.15134e+06	15.55	14.73	870484	666336	1.17346e+06	705509	757960	868798	811201	918312	1.22481e+06	1.11722e+06	1.02018e+06	1.29379e+06	611140	837561	360783	299352	756860
High	Master Protein	Q99700-1	Ataxin-2 [OS=Homo sapiens]	0	Homo sapiens (SwissProt TaxID=9606)	18.793	4	3	12	3	1313	140.2	9.57	21.84	3	cell organization and biogenesis;RNA metabolism OR transcription;other metabolic processes;transport;other biological processes	cytosol;ER/Golgi;other cell component	signal transduction activity or receptor binding;other molecular function	Pf06741, Pf07145, Pf14438	6311	ATXN2	A6NLD4; hsa:6311; Q24JQ7; Q6ZQZ7; Q99493; Q99700	ENSG00000204842	Parkinson's disease pathway; EGF/EGFR signaling pathway		2	1.099	0.999684	111377	207944	18.32	22.11	89806.1	91561.4	94597.2	72618.5	91444.4	57536.6	83688.8	83098		133243	126837		91629	162128	64577.7	66302.8	110773
High	Master Protein	Q8WWM7-1	ataxin-2-like protein [OS=Homo sapiens]	0	Homo sapiens (SwissProt TaxID=9606)	252.445	31	29	416	29	1075	113.3	8.59	1009.32	29	cell organization and biogenesis;RNA metabolism OR transcription;other metabolic processes	other membranes;cytosol;nucleus;other cell component		Pf06741, Pf07145, Pf14438	11273	ATXN2L	A8K1R6; B9EGM2; E9PAR9; hsa:11273; O95135; Q63ZY4; Q6NVJ8; Q6PJW6; Q8IU61; Q8IU95; Q8WWM3; Q8WWM4; Q8WWM5; Q8WWM6; Q8WWM7; Q99703	ENSG00000168488	16p11.2 distal deletion syndrome		1	1.134	0.989471	6.14706e+06	6.77313e+06	7.71	9.62	4.80714e+06	4.78243e+06	4.94516e+06	4.7353e+06	4.62623e+06	4.28648e+06	4.54041e+06	5.0056e+06	6.36148e+06	5.88804e+06	6.44207e+06	6.31151e+06	3.08827e+06	4.2354e+06	1.60754e+06	1.70645e+06	4.55728e+06
High	Master Protein	Q8NHH9	Atlastin-2 [OS=Homo sapiens]	0	Homo sapiens (SwissProt TaxID=9606)	24.79	13	5	52	4	583	66.2	5.48	99.83	5	cell organization and biogenesis	other membranes;ER/Golgi	other molecular function	Pf02263, Pf02841	64225	ATL2	B7Z1X2; B7Z7X8; hsa:64225; Q4ZG30; Q7Z630; Q8NHH8; Q8NHH9; Q9H5M7	ENSG00000119787			0	1.231	0.989471	319017	321308	44.8	42.87	453689	256140	325999	312385	135019	145133	28056.8	148820	375563	307931	273912	406430	182264	266890	61138.1	74711.3	211001
High	Master Protein	Q6DD88	Atlastin-3 [OS=Homo sapiens]	0	Homo sapiens (SwissProt TaxID=9606)	269.102	70	26	428	25	541	60.5	5.66	1286.84	26	cell organization and biogenesis;other biological processes	other membranes;ER/Golgi	other molecular function	Pf02263, Pf02841	25923	ATL3	hsa:25923; Q6DD88; Q8N7W5; Q9H8Q5; Q9UFL1	ENSG00000184743			0	1.623	0.734523	3.97864e+06	7.20529e+06	5.74	10.44	3.55959e+06	3.10002e+06	3.68229e+06	3.6714e+06	3.31963e+06	2.99515e+06	2.8089e+06	3.24727e+06	3.88313e+06	3.72296e+06	3.48941e+06	3.82384e+06	4.20268e+06	5.17017e+06	2.12311e+06	2.18959e+06	5.07947e+06
High	Master Protein	P24539	ATP synthase F(0) complex subunit B1, mitochondrial [OS=Homo sapiens]	0	Homo sapiens (SwissProt TaxID=9606)	109.236	55	14	193	14	256	28.9	9.36	581.49	14	other metabolic processes;transport	other membranes;mitochondrion	transporter activity	Pf05405	515	ATP5PB	hsa:515; P24539; Q9BQ68; Q9BRU8	ENSG00000116459	Electron transport chain: OXPHOS system in mitochondria; 7q11.23 copy number variation syndrome; Oxidative phosphorylation	Cristae formation; Formation of ATP by chemiosmotic coupling	5	1.423	0.989471	4.96738e+06	6.87477e+06	45.48	11.71	4.37438e+06	3.5574e+06	3.8088e+06	3.06386e+06	8.58702e+06	7955818	7.03838e+06	7.83456e+06	4.62104e+06	4.70662e+06	4.84009e+06	4.85222e+06	3.01355e+06	3.54584e+06	1.59769e+06	2.07347e+06	5.36603e+06
High	Master Protein	P48201	ATP synthase F(0) complex subunit C3, mitochondrial [OS=Homo sapiens]	0	Homo sapiens (SwissProt TaxID=9606)	6.385	19	2	9	2	142	14.7	9.45	10.39	2	other metabolic processes;transport	other membranes;mitochondrion	transporter activity;other molecular function	Pf00137	518	ATP5MC3	B2R4Z0; D3DPF0; hsa:518; P48201; Q4ZFX7	ENSG00000154518	Electron transport chain: OXPHOS system in mitochondria; 7q11.23 copy number variation syndrome; Oxidative phosphorylation	Cristae formation; Formation of ATP by chemiosmotic coupling	5	100	1.96086e-15		349999		32.31													169595	190639	67219.9	107237	219853
High	Master Protein	P00846	ATP synthase subunit A [OS=Homo sapiens]	0	Homo sapiens (SwissProt TaxID=9606)	9.054	7	2	25	2	226	24.8	10.1	30.28	2	other metabolic processes;stress response;transport;other biological processes	other membranes;mitochondrion	transporter activity	Pf00119	4508	MT-ATP6	hsa:4508; P00846; Q34772; Q5S8W5; Q5S9E7; Q5S9I6; Q5SA31; Q6RPB7; Q6VHC0; Q6VHE0; Q6WQF4; Q7YCC1; Q7YCF8; Q7YCG1; Q85KU8; Q85KX1; Q85L05; Q8HNQ4; Q8HNQ8; Q8WCX6; Q9B2U5; Q9B2Z2	ENSG00000198899	Electron transport chain: OXPHOS system in mitochondria; 7q11.23 copy number variation syndrome; Oxidative phosphorylation	Cristae formation; Formation of ATP by chemiosmotic coupling	5	1.784	0.849191	293841	591677	38.5	30.37	101817	233964	130425	136594	265164	270512	223284	289875	107248	310997	291702	256025	142055	112448	110178	116227	471430
High	Master Protein	P25705-1	ATP synthase subunit alpha, mitochondrial [OS=Homo sapiens]	0	Homo sapiens (SwissProt TaxID=9606)	590.564	71	45	1148	45	553	59.7	9.13	4273.91	45	cell organization and biogenesis;other metabolic processes;transport;other biological processes	plasma membrane;other membranes;mitochondrion;nucleus;other cell component	signal transduction activity or receptor binding;transporter activity;other molecular function	Pf00006, Pf00306, Pf02874	455397; 498	ATP5F1A; HEL-S-123m	A0A2J8MMN4; A5A6H5; A8K092; B4DY56; hsa:498; K7ENP3; P25705; ptr:455397; Q53XX6; Q8IXV2; Q96FB4; Q96HW2; Q96IR6; Q9BTV8; V9HW26	ENSG00000152234; ENSPTRG00000009991	Electron transport chain: OXPHOS system in mitochondria; 7q11.23 copy number variation syndrome; Oxidative phosphorylation	Mitochondrial protein import; Cristae formation; Formation of ATP by chemiosmotic coupling	6	1.614	0.715367	4.6413e+07	7.26617e+07	11.82	7.03	4.27544e+07	4.0954e+07	4.70186e+07	5.02271e+07	2.92481e+07	3.13749e+07	2.70898e+07	3.07817e+07	4.61057e+07	4.53506e+07	4.52294e+07	4.53312e+07	3.52054e+07	4.41948e+07	1.78814e+07	1.95161e+07	5.20146e+07
High	Master Protein	P06576	ATP synthase subunit beta, mitochondrial [OS=Homo sapiens]	0	Homo sapiens (SwissProt TaxID=9606)	819.692	91	43	1398	43	529	56.5	5.4	5572.52	43	other metabolic processes;transport;developmental processes;other biological processes	plasma membrane;other membranes;mitochondrion;other cell component	signal transduction activity or receptor binding;transporter activity;other molecular function	Pf00006, Pf02874	506	ATP5F1B	A8K4X0; hsa:506; P06576; Q14283	ENSG00000110955	Electron transport chain: OXPHOS system in mitochondria; 7q11.23 copy number variation syndrome; Oxidative phosphorylation	Mitochondrial protein import; Transcriptional activation of mitochondrial biogenesis; Cristae formation; Formation of ATP by chemiosmotic coupling	7	1.514	0.873728	6.63109e+07	9.987e+07	2.48	10.63	5.7071e+07	5.5877e+07	5.95793e+07	6.17231e+07	5.11533e+07	5.06959e+07	4.41477e+07	5.03333e+07	6.57131e+07	6.45365e+07	6.42044e+07	6.4171e+07	6.18518e+07	7.28264e+07	3.0348e+07	3.11748e+07	6.50364e+07
High	Master Protein	O75947-1	ATP synthase subunit d, mitochondrial [OS=Homo sapiens]	0	Homo sapiens (SwissProt TaxID=9606)	177.605	81	15	382	15	161	18.5	5.3	1095.01	15	other metabolic processes;transport	other membranes;mitochondrion	transporter activity	Pf05873	101152743; 10476; 736468	ATP5PD	A0A2J8KBM9; A0A6D2W2C8; B2R5L6; G3RCY6; ggo:101152743; H2QDU4; hsa:10476; K7AG29; O75947; ptr:736468; Q9H3J4	ENSG00000167863; ENSGGOG00000013716; ENSPTRG00000009628	Electron transport chain: OXPHOS system in mitochondria; Oxidative phosphorylation	Cristae formation; Formation of ATP by chemiosmotic coupling	4	1.291	0.989471	9.55699e+06	1.22006e+07	8.53	11.61	7.58757e+06	6.6323e+06	7.56386e+06	8.0173e+06	7.91488e+06	7.89319e+06	7.16229e+06	8.03805e+06	9.55961e+06	9.3691e+06	9015351	9.3185e+06	6.99223e+06	8.7543e+06	3.45918e+06	4.12721e+06	8.55659e+06
High	Master Protein	P30049	ATP synthase subunit delta, mitochondrial [OS=Homo sapiens]	0	Homo sapiens (SwissProt TaxID=9606)	50.256	58	4	110	4	168	17.5	5.49	454.41	4	cell organization and biogenesis;other metabolic processes;transport;other biological processes	other membranes;mitochondrion	transporter activity	Pf02823	513	ATP5F1D	D6W5Y3; hsa:513; P30049; Q6FG90	ENSG00000099624	Electron transport chain: OXPHOS system in mitochondria; 7q11.23 copy number variation syndrome; Oxidative phosphorylation	Cristae formation; Formation of ATP by chemiosmotic coupling	5	1.368	0.989471	4.17559e+06	5.72193e+06	6.57	11.02	3.32701e+06	3.32064e+06	3.85745e+06	4.00108e+06	3.46801e+06	3.35054e+06	3.10413e+06	3.73034e+06	4090562	3.73601e+06	3.97751e+06	3.90339e+06	3.43068e+06	3.89776e+06	1.82977e+06	1.86319e+06	4.30857e+06
High	Master Protein	P56385	ATP synthase subunit e, mitochondrial [OS=Homo sapiens]	0	Homo sapiens (SwissProt TaxID=9606)	30.109	67	5	90	5	69	7.9	9.35	204.28	5	other metabolic processes;transport	other membranes;mitochondrion	transporter activity	Pf05680	521	ATP5ME	hsa:521; P56385; Q0D2L9	ENSG00000169020	Electron transport chain: OXPHOS system in mitochondria; Oxidative phosphorylation	Cristae formation; Formation of ATP by chemiosmotic coupling	4	1.205	0.989471	2.88953e+06	3.40128e+06	6.61	9.45	2.36872e+06	2.33651e+06	2.8771e+06	2.53244e+06	1.97132e+06	1.93244e+06	1.82795e+06	2.1783e+06	2.93577e+06	2.80201e+06	3.03243e+06	2.88427e+06	2.01252e+06	2.52564e+06	989052	981172	2.21961e+06
High	Master Protein	Q5VTU8	ATP synthase subunit epsilon-like protein, mitochondrial [OS=Homo sapiens]	0	Homo sapiens (SwissProt TaxID=9606)	6.281	31	2	18	2	51	5.8	10.14	31.63	2	other metabolic processes;transport	other membranes;mitochondrion	transporter activity;other molecular function	Pf04627		ATP5F1EP2	Q5VTU8				0	1.671	0.947091	320850	614022	41.53	13.51	136935	115244	157851	170037	314167	261312	113453	304304	347128	381726	483160	291465	326850	364724	138521	166448	429695
High	Master Protein	P56134	ATP synthase subunit f, mitochondrial [OS=Homo sapiens]	0	Homo sapiens (SwissProt TaxID=9606)	33.262	44	3	50	3	94	10.9	9.67	150.88	3	other metabolic processes;transport	other membranes;mitochondrion;nucleus		Pf10206	9551	ATP5MF	C9J8H9; F8W7V3; hsa:9551; O76079; P56134; Q6IBB3; Q96L83; Q9BTI8	ENSG00000241468	Electron transport chain: OXPHOS system in mitochondria; Oxidative phosphorylation	Cristae formation; Formation of ATP by chemiosmotic coupling	4	1.389	0.989471	685616	624163	37.75	36.6	733403	740355	828483	813055	301409	264730	198207	254683	698817	644889	653066	680228	289030	341277	115561	153810	467429
High	Master Protein	O75964	ATP synthase subunit g, mitochondrial [OS=Homo sapiens]	0	Homo sapiens (SwissProt TaxID=9606)	41.146	70	5	90	5	103	11.4	9.64	307.9	5	other metabolic processes;transport	other membranes;mitochondrion	transporter activity	Pf04718	10632	ATP5MG	A8K0K3; hsa:10632; O75964; Q96BV6; Q9UBZ7	ENSG00000167283	Electron transport chain: OXPHOS system in mitochondria; Oxidative phosphorylation	Cristae formation; Formation of ATP by chemiosmotic coupling	4	1.529	0.939013	2.47351e+06	3.65143e+06	12.33	4.66	1.4269e+06	2.1582e+06	2.31163e+06	2.27052e+06	1.98321e+06	1.88383e+06	1.73748e+06	1.90231e+06	2.08286e+06	2.01914e+06	2.03852e+06	2.06619e+06	1.9013e+06	2.42075e+06	992714	1.08545e+06	2.61439e+06
High	Master Protein	P36542-1	ATP synthase subunit gamma, mitochondrial [OS=Homo sapiens]	0	Homo sapiens (SwissProt TaxID=9606)	114.709	47	13	251	13	298	33	9.22	605.37	13	other metabolic processes;transport	other membranes;mitochondrion	transporter activity	Pf00231	100970277; 101133917; 450294; 509	ATP5F1C	A0A2J8KYY2; A0A2R8Z9T1; A0A6D2XQ55; A8KA31; G3R2N5; ggo:101133917; H2R2Y8; hsa:509; P36542; pps:100970277; ptr:450294; Q5VYP3; Q6I9V2; Q96AS8	ENSG00000165629; ENSGGOG00000009719; ENSPPAG00000007094; ENSPTRG00000002277	Electron transport chain: OXPHOS system in mitochondria	Cristae formation; Formation of ATP by chemiosmotic coupling	3	1.449	0.954985	9.06289e+06	1.06796e+07	24.16	15.67	1.08729e+07	1.10496e+07	1.24571e+07	1.223e+07	6.33696e+06	6.88315e+06	6.24871e+06	7.11541e+06	8.29373e+06	7.82278e+06	7.83345e+06	8.02219e+06	6.86445e+06	7.52498e+06	3.36476e+06	4.15573e+06	7.74859e+06
High	Master Protein	P48047	ATP synthase subunit O, mitochondrial [OS=Homo sapiens]	0	Homo sapiens (SwissProt TaxID=9606)	163.765	75	16	286	16	213	23.3	9.96	1016.1	16	other metabolic processes;transport	plasma membrane;other membranes;mitochondrion	transporter activity	Pf00213	539	ATP5PO	B2R4E2; hsa:539; P48047; Q5U042; Q6IBI2	ENSG00000241837	Electron transport chain: OXPHOS system in mitochondria; 7q11.23 copy number variation syndrome; Oxidative phosphorylation	Cristae formation; Formation of ATP by chemiosmotic coupling	5	1.363	0.989471	7.16271e+06	9.81175e+06	18.3	6.81	7.50639e+06	7.63965e+06	8.61649e+06	7.93246e+06	4.93744e+06	4.59096e+06	3.95307e+06	4.62255e+06	7.11054e+06	6.83742e+06	7.20196e+06	7.0023e+06	5.13546e+06	6.45404e+06	2.28181e+06	2.56505e+06	6.98322e+06
High	Master Protein	P18859	ATP synthase-coupling factor 6, mitochondrial [OS=Homo sapiens]	0	Homo sapiens (SwissProt TaxID=9606)	114.147	56	9	163	9	108	12.6	9.52	625.58	9	other metabolic processes;transport	other membranes;mitochondrion	transporter activity	Pf05511	522	ATP5PF	hsa:522; J3KQ83; P18859	ENSG00000154723	Electron transport chain: OXPHOS system in mitochondria; Oxidative phosphorylation	Cristae formation; Formation of ATP by chemiosmotic coupling	4	1.409	0.989471	3.98817e+06	5.56369e+06	21.17	8.14	2.30438e+06	2.29572e+06	2.04995e+06	2.33162e+06	3.25885e+06	3.05072e+06	2.7657e+06	3.36583e+06	3.96999e+06	3763478	4.01473e+06	4.11027e+06	3.19089e+06	3.73112e+06	1.52847e+06	1.76989e+06	4.04805e+06
High	Master Protein	O43681	ATPase ASNA1 [OS=Homo sapiens]	0	Homo sapiens (SwissProt TaxID=9606)	100.905	57	11	131	11	348	38.8	4.91	390.86	11	cell organization and biogenesis;transport	other membranes;ER/Golgi;nucleus;other cell component	transporter activity;other molecular function	Pf02374	439	GET3	A6NHP8; A8K740; hsa:439; O43681; Q53FC6; Q92849	ENSG00000198356		Insertion of tail-anchored proteins into the endoplasmic reticulum membrane	1	1.035	0.999897	3.78127e+06	3.90045e+06	8.4	20.09	2.94381e+06	3.05459e+06	3.29845e+06	2.97178e+06	3.40482e+06	3.18039e+06	2.78977e+06	3.09054e+06	3.75966e+06	3.77484e+06	3.6098e+06	3.69772e+06	3.09155e+06	3.39073e+06	1.47175e+06	1.55029e+06	2.7224e+06
High	Master Protein	Q8NBU5	ATPase family aaa domain-containing protein 1 [OS=Homo sapiens]	0	Homo sapiens (SwissProt TaxID=9606)	29.756	21	5	15	5	361	40.7	6.9	26.07	5	other biological processes	plasma membrane;other membranes;cytosol;mitochondrion;other cytoplasmic organelle	transporter activity;other molecular function	Pf00004, Pf17862	84896	ATAD1	D3DR26; hsa:84896; Q6DKG1; Q6P4B9; Q8N3G1; Q8NBU5; Q8WYR9; Q969Y3	ENSG00000138138; ENSG00000283024		Class I peroxisomal membrane protein import	1	0.699	0.989471	517481	231614	29.77	33.74	408499	427292	432873	503053	382438	292234	308716	153944	717105	741198	671819	655915	143171	143743	53809.8	67596.8	91332.8
High	Master Protein	Q5T9A4	ATPase family AAA domain-containing protein 3B [OS=Homo sapiens]	0	Homo sapiens (SwissProt TaxID=9606)	107.205	30	19	159	6	648	72.5	9.2	394.03	19	cell organization and biogenesis	plasma membrane;other membranes;mitochondrion	other molecular function	Pf00004, Pf12037	83858	ATAD3B	A8K3H1; hsa:83858; Q5T9A4; Q6ZRB5; Q9BUK4; Q9ULE7	ENSG00000160072		Neutrophil degranulation	1	1.38	0.989471	189692	369083	41.21	32.7	169747	233367	264535	170159	125488	111787	51290.2	57060.5	308736	300903	188982	180594	120541	95099.4	98808.2	107925	107686
High	Master Protein	Q9UII2-1	ATPase inhibitor, mitochondrial [OS=Homo sapiens]	0	Homo sapiens (SwissProt TaxID=9606)	12.224	21	4	59	4	106	12.2	9.35	97.72	4	cell organization and biogenesis;other metabolic processes;stress response;transport;developmental processes;other biological processes	mitochondrion;other cell component	enzyme regulator activity;other molecular function	Pf04568	100171464; 100986848; 456682; 93974	ATP5IF1	A0A2J8JP53; A0A2J8Y5Q9; A0A2R9CQC9; A0A6D2XL54; H2PYG9; hsa:93974; pon:100171464; pps:100986848; ptr:456682; Q5JXL8; Q5RFJ9; Q6IAQ7; Q9BSL9; Q9UII2	ENSG00000130770; ENSG00000285390; ENSPPAG00000043083; ENSPPYG00000001644; ENSPTRG00000000428	Electron transport chain: OXPHOS system in mitochondria		1	1.47	0.989471	1.98719e+06	3.05637e+06	23.66	15.8	1.54843e+06	1.19145e+06	1.28292e+06	984491	2.05517e+06	1.5802e+06	1.50695e+06	1.43741e+06	2.31588e+06	2.26847e+06	1.84996e+06	2.19171e+06	1.46164e+06	2.05482e+06	744978	1.06078e+06	1.71313e+06
High	Master Protein	P33897	ATP-binding cassette sub-family D member 1 [OS=Homo sapiens]	0	Homo sapiens (SwissProt TaxID=9606)	9.105	3	2	4	2	745	82.9	8.95	8.7	2	cell organization and biogenesis;other metabolic processes;transport;developmental processes;other biological processes	other membranes;cytosol;mitochondrion;ER/Golgi;other cytoplasmic organelle;other cell component	transporter activity;other molecular function	Pf00005, Pf06472	215	ABCD1	hsa:215; P33897; Q6GTZ2	ENSG00000101986	Vitamin D receptor pathway	Class I peroxisomal membrane protein import; alpha-linolenic acid (ALA) metabolism; Beta-oxidation of very long chain fatty acids; Linoleic acid (LA) metabolism; ABC transporters in lipid homeostasis; Defective ABCD1 causes ALD	7	1.159	0.999684	128050	126654	63.89	72.69		27521.3	68142.3	215273					277527	108419	141215		42622.9	94384.7	13827.1		76345
High	Master Protein	P28288	ATP-binding cassette sub-family D member 3 [OS=Homo sapiens]	0	Homo sapiens (SwissProt TaxID=9606)	25.229	8	3	22	3	659	75.4	9.36	39.04	3	cell organization and biogenesis;other metabolic processes;transport;other biological processes	other membranes;cytosol;mitochondrion;other cytoplasmic organelle;other cell component	transporter activity;other molecular function	Pf00005, Pf06472	5825	ABCD3	D3DT46; hsa:5825; P28288; Q15271; Q6NUN5; Q96DA3; Q9H529	ENSG00000117528	Nuclear receptors in lipid metabolism and toxicity; Fragile X syndrome	RHOA GTPase cycle; RHOC GTPase cycle; Class I peroxisomal membrane protein import; ABC transporters in lipid homeostasis	6	1.977	0.659081	57041.1	100165	28.99	50.71	47909.4	65506.3	48078.6	50897.4	30773.9	27610.1	26835.2	31967.8	86417.2	59247.6	72309.3	57790.4	21208.1	24457.9	6796.64	11896.9	73948
High	Master Protein	P61221	ATP-binding cassette sub-family E member 1 [OS=Homo sapiens]	0	Homo sapiens (SwissProt TaxID=9606)	109.815	33	14	100	14	599	67.3	8.34	242.79	14	cell organization and biogenesis;protein metabolism;other metabolic processes;transport;other biological processes	cytosol;mitochondrion;other cell component	enzyme regulator activity;translation activity;other molecular function	Pf00005, Pf00037, Pf04068	6059	ABCE1	hsa:6059; O88793; P61221; Q13181; Q13864; Q6NR76; Q96AL0; Q96B10; Q99K66	ENSG00000164163		Interferon alpha/beta signaling; OAS antiviral response	2	0.822	0.989471	1.84493e+06	1.3031e+06	65.87	38.1	3.57811e+06	3.57727e+06	2.91269e+06	3.76556e+06	530642	570921	505049	600110	1.80181e+06	1.78209e+06	1.89271e+06	1.78243e+06	319297	350425	142854	212539	951196
High	Master Protein	Q8NE71-1	ATP-binding cassette sub-family F member 1 [OS=Homo sapiens]	0	Homo sapiens (SwissProt TaxID=9606)	70.695	22	10	76	10	845	95.9	6.8	208.16	10	protein metabolism;other metabolic processes;stress response;other biological processes	cytosol;translational apparatus;nucleus;other cell component	translation activity;nucleic acid binding activity;other molecular function	Pf00005, Pf12848	23	ABCF1	A0A1U9X609; A2BF75; hsa:23; O14897; Q69YP6; Q8NE71	ENSG00000204574; ENSG00000206490; ENSG00000225989; ENSG00000231129; ENSG00000232169; ENSG00000236149; ENSG00000236342	IL-18 signaling pathway	ABC-family proteins mediated transport	2	0.823	0.989471	901920	676195	58.27	47.37	1.28044e+06	1.29547e+06	1.61252e+06	1.57146e+06	296850	237159	272637	249797	817217	957926	756524	970829	380045	342583	206997	150127	58641.4
High	Master Protein	Q9UG63	ATP-binding cassette sub-family F member 2 [OS=Homo sapiens]	0	Homo sapiens (SwissProt TaxID=9606)	21.824	6	3	6	3	623	71.2	7.37	10.39	3			other molecular function	Pf00005, Pf12848	10061; 114483834	ABCF2	hsa:10061; hsa:114483834; O60864; Q75MJ0; Q75MJ1; Q96TE8; Q9UG63	ENSG00000033050	VEGFA-VEGFR2 signaling pathway		1	0.833	0.989471	229465	141085	80.82	59.71	774083	818598	791278	891978	154819	152389	190185	197531	172087	180429	173173	183039	166986	55936.4	22568.9	122977	162162
High	Master Protein	Q9NUQ8	ATP-binding cassette sub-family F member 3 [OS=Homo sapiens]	0	Homo sapiens (SwissProt TaxID=9606)	14.698	5	2	7	2	709	79.7	6.34	19.07	2	stress response		other molecular function	Pf00005, Pf12848	55324	ABCF3	A8K241; hsa:55324; Q86UA2; Q8NAN1; Q96GS8; Q9H7A8; Q9NUQ8	ENSG00000161204			0	0.824	0.989471	115107	96074.1	25.85	43.65	145704	81968.4	109408	142862		70046.8			88249.2	105101		123772	28010.6			14712	20410.7
High	Master Protein	P53396-1	ATP-citrate synthase [OS=Homo sapiens]	0	Homo sapiens (SwissProt TaxID=9606)	372.479	49	43	557	43	1101	120.8	7.33	1425.44	43	other metabolic processes	non-structural extracellular;cytosol;nucleus;other cytoplasmic organelle;other cell component	other molecular function	Pf00285, Pf00549, Pf02629, Pf16114	101132535; 47	ACLY	A0A024R1T9; A0A2I2ZLM6; B4DIM0; B4E3P0; hsa:47; P53396; Q13037; Q9BRL0	ENSG00000131473; ENSGGOG00000003570	Sterol regulatory element-binding proteins (SREBP) signaling; TCA cycle and deficiency of pyruvate dehydrogenase complex (PDHc); Fatty acid biosynthesis; Amino acid metabolism; Lipid metabolism pathway; Clear cell renal cell carcinoma pathways; Metabolic reprogramming in colon cancer	Neutrophil degranulation; ChREBP activates metabolic gene expression; Fatty acyl-CoA biosynthesis	10	1.066	0.999684	2.58502e+07	3.74214e+07	11.71	3.77	1.68754e+07	1.66739e+07	2.64964e+07	2.7536e+07	1.90549e+07	1.87572e+07	1.68952e+07	1.86196e+07	2.8249e+07	2.6123e+07	2.62634e+07	2.57689e+07	1.94092e+07	2.42084e+07	9.92646e+06	1.14432e+07	2.56159e+07
High	Master Protein	P08237	ATP-dependent 6-phosphofructokinase, muscle type [OS=Homo sapiens]	0	Homo sapiens (SwissProt TaxID=9606)	13.54	6	3	25	1	780	85.1	7.99	34.49	3	other metabolic processes;other biological processes	plasma membrane;other membranes;cytosol;cytoskeleton;nucleus	kinase activity;other molecular function	Pf00365	5213	PFKM	hsa:5213; J3KNX3; P08237; Q16814; Q16815; Q6ZTT1	ENSG00000152556	Clear cell renal cell carcinoma pathways; Aerobic glycolysis; Insulin signaling; Glycolysis and gluconeogenesis	Glycolysis	5	0.553	0.885369	39246.5	20492.9	51.6	44.21	37068.2	34602.4	40871.4	33017.6		11296.2	5344.29						10694.7	15275.9
High	Master Protein	Q01813	ATP-dependent 6-phosphofructokinase, platelet type [OS=Homo sapiens]	0	Homo sapiens (SwissProt TaxID=9606)	458.668	60	44	482	42	784	85.5	7.55	1455.67	44	other metabolic processes;other biological processes	cytosol;other cell component	kinase activity;other molecular function	Pf00365	5214	PFKP	B3KS15; hsa:5214; Q01813; Q5VSR7; Q5VSR8	ENSG00000067057	Cori cycle; Clear cell renal cell carcinoma pathways; Glucose metabolism in triple-negative breast cancer cells; Glycolysis and gluconeogenesis	Glycolysis	5	0.928	0.999684	2.03416e+07	1.51961e+07	28.39	27.01	2.06419e+07	2.24257e+07	2.35664e+07	2.26338e+07	9.18398e+06	9.4151e+06	9.45537e+06	1.03543e+07	2.09039e+07	1.93027e+07	1.98101e+07	1.98804e+07	6.16894e+06	7.74493e+06	3.08414e+06	3.26277e+06	1.09275e+07
High	Master Protein	O76031	ATP-dependent Clp protease ATP-binding subunit clpX-like, mitochondrial [OS=Homo sapiens]	0	Homo sapiens (SwissProt TaxID=9606)	23.136	10	4	21	4	633	69.2	7.58	48.53	4	protein metabolism;other metabolic processes;other biological processes	other membranes;cytosol;mitochondrion;nucleus;other cell component	enzyme regulator activity;other molecular function	Pf07724, Pf10431	10845	CLPX	A1L428; A8K8F1; B9EGI8; hsa:10845; O76031; Q9H4D9	ENSG00000166855			0	0.791	0.989471	175733	161099	58.99	35.81	337006	206010	266691	409382	78174.3	81632.3	65951.4	70302	251357	131155	113674	219735	70838.4	118316	21319.7	33970.8	65242.7
High	Master Protein	Q16740	ATP-dependent Clp protease proteolytic subunit, mitochondrial [OS=Homo sapiens]	0	Homo sapiens (SwissProt TaxID=9606)	59.7	37	7	55	7	277	30.2	8.09	157.95	7	protein metabolism;other metabolic processes	mitochondrion;other cell component	other molecular function	Pf00574	8192	CLPP	B2R4W5; hsa:8192; Q16740	ENSG00000125656			0	1.345	0.989471	1.08279e+06	1.60795e+06	31.03	15.07	556670	443264	600049	539726	831234	840639	704999	819203	1.36334e+06	1.09699e+06	1.36092e+06	1344640	609019	791978	341623	369786	1.15416e+06
High	Master Protein	P46063	ATP-dependent DNA helicase Q1 [OS=Homo sapiens]	0	Homo sapiens (SwissProt TaxID=9606)	34.846	10	6	17	6	649	73.4	7.88	46.87	6	cell organization and biogenesis;DNA metabolism;other metabolic processes;stress response	nucleus;other cell component	nucleic acid binding activity;other molecular function	Pf00270, Pf00271, Pf16124	5965	RECQL	A8K6G2; hsa:5965; P46063	ENSG00000004700	Progeria-associated lipodystrophy		1	1.353	0.989471	207751	382398	151.41	117.55	80877.1	85224.8	181709	200367	162315	65864.4	100704	66450.2	441198	598517	330580	2.21003e+06	159774	43661.7	60044.1	13952	212338
High	Master Protein	Q08211	Atp-dependent rna helicase a [OS=Homo sapiens]	0	Homo sapiens (SwissProt TaxID=9606)	452.885	44	49	596	49	1270	140.9	6.84	1677.82	49	cell organization and biogenesis;DNA metabolism;RNA metabolism OR transcription;other metabolic processes;stress response;transport;other biological processes	cytosol;cytoskeleton;translational apparatus;nucleus;other cell component	nucleic acid binding activity;other molecular function	Pf00035, Pf00270, Pf00271, Pf04408, Pf07717	1660	DHX9	B2RNV4; hsa:1660; Q05CI5; Q08211; Q12803; Q32Q22; Q5VY62; Q6PD69; Q99556	ENSG00000135829	MECP2 and associated Rett syndrome; mRNA processing	mRNA Splicing - Major Pathway; RIP-mediated NFkB activation via ZBP1; DEx/H-box helicases activate type I IFN and inflammatory cytokines production	5	1.182	0.989471	9.87851e+06	8.72958e+06	33.18	37.27	1.04744e+07	1.05982e+07	1.07167e+07	1.16467e+07	4.31875e+06	4.0553e+06	3.75824e+06	4.12589e+06	9.93937e+06	9.39417e+06	9.19648e+06	9.86994e+06	3.47809e+06	3.75407e+06	1.686e+06	1.89553e+06	6.14995e+06
High	Master Protein	Q92499	ATP-dependent RNA helicase DDX1 [OS=Homo sapiens]	0	Homo sapiens (SwissProt TaxID=9606)	200.394	37	23	311	23	740	82.4	7.23	852.93	23	cell organization and biogenesis;DNA metabolism;RNA metabolism OR transcription;other metabolic processes;stress response;other biological processes	cytosol;mitochondrion;nucleus;other cell component	nucleic acid binding activity;other molecular function	Pf00270, Pf00271, Pf00622	1653	DDX1	B4DME8; B4DPN6; hsa:1653; Q92499	ENSG00000079785	DDX1 as a regulatory component of the Drosha microprocessor; mRNA processing	tRNA processing in the nucleus	3	1.159	0.989471	3.21348e+06	3.95515e+06	29.15	20.71	4.06893e+06	4.12636e+06	4.24305e+06	4.39422e+06	1.91516e+06	2.0012e+06	1.62763e+06	2.0916e+06	2.94481e+06	3.14167e+06	3.06917e+06	3.40051e+06	1.31025e+06	1.79768e+06	675382	740927	2.85901e+06
High	Master Protein	Q9NVP1	ATP-dependent RNA helicase DDX18 [OS=Homo sapiens]	0	Homo sapiens (SwissProt TaxID=9606)	76.628	25	12	49	12	670	75.4	9.5	89.46	12	RNA metabolism OR transcription;other metabolic processes	nucleus;other cell component	other molecular function	Pf00270, Pf00271, Pf13959	8886	DDX18	hsa:8886; Q6GTZ9; Q6IAU4; Q92732; Q9BQB7; Q9NVP1	ENSG00000088205			0	1.447	0.989471	657309	795517	23.91	38.43	726604	665712	786869	715016	332451	399521	501891	386573	594259	564725	497963	790428	361996	418790	165155	183186	503942
High	Master Protein	Q9NUU7	ATP-dependent RNA helicase DDX19A [OS=Homo sapiens]	0	Homo sapiens (SwissProt TaxID=9606)	74.584	21	7	51	1	478	53.9	6.58	146.39	7	other metabolic processes;transport	nucleus;other cell component	nucleic acid binding activity;other molecular function	Pf00270, Pf00271	55308	DDX19A	B2RPL0; B4DRZ7; hsa:55308; Q53FM0; Q9NUU7	ENSG00000168872			0	0.825	0.989471	411852	316456	23.09	26.42	241007	337559	169886	240818	337472	347383	263483	292185	413268	450526	400540	436660	171273	213884	74888.5	64243.2	284811
High	Master Protein	Q9UMR2-1	ATP-dependent RNA helicase DDX19B [OS=Homo sapiens]	0	Homo sapiens (SwissProt TaxID=9606)	74.584	23	7	54	1	479	53.9	6.3	190.68	7	other metabolic processes;transport	nucleus;other cell component	nucleic acid binding activity;other molecular function	Pf00270, Pf00271	100984626; 11269	DDX19A; DDX19B	A0A0U4B4U6; A0A2R9AP82; B3KNE9; B4DXS6; E7EMK4; hsa:11269; K7B1F9; pps:100984626; Q6FIB7; Q6IAE0; Q96KE7; Q9H0U0; Q9UMR2	ENSG00000157349; ENSPPAG00000032747			0	0.55	0.804662	168393	91924	13.42	37.36	141345	165723	138615	167877					134477	143910	160221	180837	84272	82483.7	37341.5	37517.5	53895.3
High	Master Protein	Q9GZR7	ATP-dependent RNA helicase DDX24 [OS=Homo sapiens]	0	Homo sapiens (SwissProt TaxID=9606)	33.411	6	3	26	3	859	96.3	9.06	52.06	3	RNA metabolism OR transcription;other metabolic processes	nucleus	other molecular function	Pf00270, Pf00271	57062	DDX24	E7EMJ4; hsa:57062; Q4V9L5; Q9GZR7	ENSG00000089737; ENSG00000273761			0	2.172	0.497931	27329	67159	77.76	58.01	48188.9	26180.5	31336.8	21526.5	9099.32	11029.9	10422.8	14310.9	23035.7	73188.3	31006.4	103860	71699.2	19872.9	11213	10399.1	37174.6
High	Master Protein	O00148	ATP-dependent RNA helicase DDX39A [OS=Homo sapiens]	0	Homo sapiens (SwissProt TaxID=9606)	205.899	59	21	305	6	427	49.1	5.68	934.66	21	RNA metabolism OR transcription;other metabolic processes;transport	nucleus;other cell component	other molecular function	Pf00270, Pf00271	10212	DDX39A	B1Q2N1; hsa:10212; O00148; Q8N5M0; Q9BVP6; Q9H5W0	ENSG00000123136		Transport of Mature mRNA derived from an Intron-Containing Transcript; mRNA 3'-end processing; RNA Polymerase II Transcription Termination	3	1.013	0.999897	279217	122505	86.51	84.94	854020	513215	1.00207e+06	1.02858e+06	220668	199684	226873	127472	85921.3	77339.1	195310	259608	35377.6	44304.2	11948.6	83886.3	71437.8
High	Master Protein	O00571	ATP-dependent RNA helicase DDX3X [OS=Homo sapiens]	0	Homo sapiens (SwissProt TaxID=9606)	386.428	70	45	727	44	662	73.2	7.18	2164.79	45	cell-cell signaling;cell organization and biogenesis;protein metabolism;RNA metabolism OR transcription;other metabolic processes;stress response;signal transduction;other biological processes	non-structural extracellular;plasma membrane;other membranes;cytosol;cytoskeleton;nucleus;other cell component	enzyme regulator activity;cytoskeletal activity;translation activity;nucleic acid binding activity;other molecular function	Pf00270, Pf00271	1654	DDX3X	A8K538; B4E3E8; hsa:1654; O00571; O15536	ENSG00000215301	Novel intracellular components of RIG-I-like receptor (RLR) pathway; Hepatitis B infection	Neutrophil degranulation	3	0.949	0.999684	1.18595e+07	1.13283e+07	23.35	8.71	1.43245e+07	1.39041e+07	1.43299e+07	1.54062e+07	7.39879e+06	7.90448e+06	6.9743e+06	7.58166e+06	1.17765e+07	1.14066e+07	1.15134e+07	1.17777e+07	6.4627e+06	6.3482e+06	3.03494e+06	3.3051e+06	7.32235e+06
High	Master Protein	Q86XP3-1	ATP-dependent RNA helicase DDX42 [OS=Homo sapiens]	0	Homo sapiens (SwissProt TaxID=9606)	42.149	13	7	20	7	938	102.9	7.02	47.38	7	other biological processes	cytosol;nucleus;other cell component	nucleic acid binding activity;other molecular function	Pf00270, Pf00271	11325	DDX42	A6NML1; A8KA43; hsa:11325; O75619; Q68G51; Q86XP3; Q96BK1; Q96HR7; Q9Y3V8	ENSG00000198231		mRNA Splicing - Major Pathway; mRNA Splicing - Minor Pathway	2	1.058	0.999897	394789	349590	43.73	56.96	221265	343538	333305	524733	116429	140056	192576	217733	625538	527670	590513	636650	141723	170869	34286.7	10915.5	251808
High	Master Protein	Q9BQ39	ATP-dependent RNA helicase DDX50 [OS=Homo sapiens]	0	Homo sapiens (SwissProt TaxID=9606)	53.023	14	8	69	4	737	82.5	9.17	210.84	8		plasma membrane;other membranes;nucleus	other molecular function	Pf00270, Pf00271, Pf08152	79009	DDX50	hsa:79009; Q5VX37; Q8WV76; Q9BQ39; Q9BWI8	ENSG00000107625			0	0.733	0.989471	87785.1	50613.7	88.66	83.67	218385	267131	256553	323300	15612.3	12584.6			129179	44248.2	42899.7	58182.4	39004.2	14971.5	9029.2	14767.4	35639.2
High	Master Protein	O14497	AT-rich interactive domain-containing protein 1A [OS=Homo sapiens]	0	Homo sapiens (SwissProt TaxID=9606)	21.842	3	4	8	3	2285	241.9	6.7	12.22	4	cell organization and biogenesis;developmental processes;signal transduction;other biological processes	nucleus;other cell component	nucleic acid binding activity;other molecular function	Pf01388, Pf12031	8289	ARID1A	D3DPL1; hsa:8289; O14497; Q53FK9; Q5T0W1; Q5T0W2; Q5T0W3; Q8NFD6; Q96T89; Q9BY33; Q9HBJ5; Q9UPZ1	ENSG00000117713	Pathways affected in adenoid cystic carcinoma; Tumor suppressor activity of SMARCB1; Thermogenesis	RUNX1 interacts with co-factors whose precise effect on RUNX1 targets is not known; RMTs methylate histone arginines	5	1.211	0.989471	97027.9	128708	24.44	22.38	83523.5			84474.3	63219.2	61863.8	51108.1	70703.1	153054	117439	127935	122252	53660.7	80997.4	15368.9		77368.4
High	Master Protein	Q8NFD5	AT-rich interactive domain-containing protein 1B [OS=Homo sapiens]	0	Homo sapiens (SwissProt TaxID=9606)	11.135	1	2	2	1	2236	236	6.73	4.51	2											0	0.539	0.759555	167540	114477	69.39	28.43			471723	488194					145798	128616	164988	161930
High	Master Protein	O14965	Aurora kinase A [OS=Homo sapiens]	0	Homo sapiens (SwissProt TaxID=9606)	7.904	16	4	5	4	403	45.8	9.39	0	4	cell cycle OR cell proliferation;cell organization and biogenesis;protein metabolism;other metabolic processes;stress response;developmental processes;other biological processes	cytosol;cytoskeleton;nucleus;other cell component	kinase activity;other molecular function	Pf00069	100973908; 469980	AURKA	A0A2J8JWB7; A0A2R9ANX1; A0A6D2Y5M9; G2HFJ0; pps:100973908; ptr:469980	ENSPPAG00000031434; ENSPTRG00000013646			0	1.292	0.989471	121163	173385	50.33	61	101591	137598	84579.3	108299	12313.6			10976.1	153538	147375	107920	154254	184091	100350	49091.6	104969	44627.3
High	Master Protein	Q9H1Y0-1	Autophagy protein 5 [OS=Homo sapiens]	0	Homo sapiens (SwissProt TaxID=9606)	37.674	21	4	20	4	275	32.4	5.77	32.41	4	cell organization and biogenesis;protein metabolism;other metabolic processes;stress response;developmental processes;other biological processes	other membranes;cytosol;cytoskeleton;other cytoplasmic organelle;other cell component		Pf04106	100978850; 462905; 696874; 9474	ATG5	A0A2J8PUQ5; A0A2R9C3I9; A0A5F7ZYF8; A0A6D2Y6T5; A0A8J8XDF0; A9UGY9; G7MQ04; H2QTH2; hsa:9474; mcc:696874; O60875; pps:100978850; ptr:462905; Q5JVR2; Q68DI4; Q9H1Y0; Q9H2B8; Q9HCZ7	ENSG00000057663; ENSMMUG00000019679; ENSPPAG00000040499; ENSPTRG00000018458	Nanoparticle triggered autophagic cell death; Novel intracellular components of RIG-I-like receptor (RLR) pathway; Ferroptosis; Neurodegeneration with brain iron accumulation (NBIA) subtypes pathway; Cytosolic DNA-sensing pathway; FGFR3 signaling in chondrocyte proliferation and terminal differentiation; Autophagy; Clock-controlled autophagy in bone metabolism	Negative regulators of DDX58/IFIH1 signaling; PINK1-PRKN Mediated Mitophagy; Macroautophagy; Receptor Mediated Mitophagy	12	1.006	0.999897	519337	443647	24.79	22.44	437704	518218	494751	491398	406446	390570	257935	402698	275690	494026	273949	352875	275837	324753	78185.2	81375	260752
High	Master Protein	Q676U5	Autophagy-related protein 16-1 [OS=Homo sapiens]	0	Homo sapiens (SwissProt TaxID=9606)	21.943	6	2	23	2	607	68.2	6.64	37.8	2	cell organization and biogenesis;protein metabolism;other metabolic processes;stress response;transport;other biological processes	other membranes;cytosol;cytoskeleton;other cytoplasmic organelle;other cell component	other molecular function	Pf00400, Pf08614	55054	ATG16L1	A3EXK9; A3EXL0; B6ZDH0; hsa:55054; Q676U5; Q6IPN1; Q6UXW4; Q6ZVZ5; Q8NCY2; Q96JV5; Q9H619	ENSG00000085978; ENSG00000281089	Nanoparticle triggered autophagic cell death; Neurodegeneration with brain iron accumulation (NBIA) subtypes pathway; LDLRAD4 and what we know about it; Autophagy; Clock-controlled autophagy in bone metabolism	Macroautophagy	6	0.709	0.989471	67541.9	64474.5	73.03	35.37	181275	169866	170223	190434	22286.8			17587.2	50050	62124.6	64129.6	67706	17049.2	68526.2	25236.8	24003.8	33481.2
High	Master Protein	O15392	baculoviral IAP repeat-containing protein 5 [OS=Homo sapiens]	0	Homo sapiens (SwissProt TaxID=9606)	13.304	28	2	26	2	142	16.4	5.9	22.34	2	cell cycle OR cell proliferation;cell organization and biogenesis;protein metabolism;other metabolic processes;signal transduction;other biological processes	cytosol;cytoskeleton;nucleus;other cell component	enzyme regulator activity;cytoskeletal activity;other molecular function	Pf00653	332	BIRC5	A2SUH6; B2R4R1; hsa:332; O15392; Q2I3N8; Q4VGX0; Q53F61; Q5MGC6; Q6FHL2; Q75SP2; Q9P2W8	ENSG00000089685	Apoptosis modulation and signaling; Interleukin-11 signaling pathway; Apoptosis; Apoptosis-related network due to altered Notch3 in ovarian cancer; RAC1/PAK1/p38/MMP2 pathway; Photodynamic therapy-induced HIF-1 survival signaling; Photodynamic therapy-induced NF-kB survival signaling; Hepatitis C and hepatocellular carcinoma; VEGFA-VEGFR2 signaling pathway; IL-4 signaling pathway; Chromosomal and…	Separation of Sister Chromatids; Neddylation; Interleukin-4 and Interleukin-13 signaling; Resolution of Sister Chromatid Cohesion; RHO GTPases Activate Formins; EML4 and NUDC in mitotic spindle formation; SUMOylation of DNA replication proteins; Amplification of signal from unattached kinetochores via a MAD2 inhibitory signal; TP53 regulates transcription of several additional cell death genes wh…	24	1.194	0.989471	38420.2	46460	46.38	60.34	31167.1	26425.9	38678.9	30385.1	30141.8	80158.1	23579.7	25744.3	38759.7	37595.8	35881.2	42128.3	28636.5	95764.8	12667.3	35409.3	24069.8
High	Master Protein	O95816	BAG family molecular chaperone regulator 2 [OS=Homo sapiens]	0	Homo sapiens (SwissProt TaxID=9606)	196.29	72	15	310	15	211	23.8	6.7	1122.66	15	protein metabolism;other metabolic processes;other biological processes	cytosol;cytoskeleton;other cell component	cytoskeletal activity;other molecular function		9532	BAG2	B4DXE2; hsa:9532; O95816; Q08AS9; Q6FID0	ENSG00000112208	Malignant pleural mesothelioma	Regulation of HSF1-mediated heat shock response	2	1.405	0.989471	5.29507e+06	7.27784e+06	24.53	19.18	3.26504e+06	3.41823e+06	5.6189e+06	3.31744e+06	5.10749e+06	6.42067e+06	4.10579e+06	4.72405e+06	4.65823e+06	5.05158e+06	5.01023e+06	5.17958e+06	3.47575e+06	4.3882e+06	1.88546e+06	1.83756e+06	5.69835e+06
High	Master Protein	O95817	BAG family molecular chaperone regulator 3 [OS=Homo sapiens]	0	Homo sapiens (SwissProt TaxID=9606)	567.807	90	37	802	37	575	61.6	6.95	2722.87	37	cell organization and biogenesis;protein metabolism;other metabolic processes;stress response;transport;developmental processes;signal transduction;other biological processes	other membranes;cytosol;cytoskeleton;nucleus;other cell component	other molecular function	Pf00397, Pf02179	9531	BAG3	A8K5L8; hsa:9531; O95817; Q3B763; Q9NT20; Q9P120	ENSG00000151929		Regulation of HSF1-mediated heat shock response	1	2.57	0.0119098	1.28536e+07	3.20186e+07	17.97	7.81	7.15606e+06	7.34537e+06	8.39955e+06	8.12726e+06	1.06389e+07	1.00347e+07	8.95264e+06	1.05492e+07	1.2671e+07	1.2485e+07	1.29632e+07	1.24247e+07	1.84726e+07	2.39883e+07	9.32782e+06	1.06199e+07	2.26275e+07
High	Master Protein	O43491-1	band 4.1-like protein 2 [OS=Homo sapiens]	0	Homo sapiens (SwissProt TaxID=9606)	384.638	47	38	485	10	1005	112.5	5.44	1346.6	38	cell cycle OR cell proliferation;cell organization and biogenesis;other biological processes	plasma membrane;other membranes;cytosol;cytoskeleton;nucleus;other cell component	cytoskeletal activity;other molecular function	Pf00373, Pf04382, Pf05902, Pf08736, Pf09379, Pf09380	2037	EPB41L2	B4DHI8; E9PPD9; hsa:2037; O43491; Q5T4F0; Q68DV2	ENSG00000079819	Splicing factor NOVA regulated synaptic proteins	Neurexins and neuroligins	2	0.94	0.999684	2.17534e+06	1.80463e+06	24	13.33	2.60639e+06	2.11101e+06	1.97097e+06	1.99423e+06	1.10533e+06	1.05804e+06	1.36351e+06	1.19985e+06	2.26896e+06	2.4278e+06	1.97512e+06	2.21901e+06	1.08319e+06	1.14935e+06	527664	520782	1.32738e+06
High	Master Protein	O75531	Barrier-to-autointegration factor [OS=Homo sapiens]	0	Homo sapiens (SwissProt TaxID=9606)	219.664	92	15	376	15	89	10.1	6.09	1350.5	15	cell cycle OR cell proliferation;cell organization and biogenesis;DNA metabolism;other metabolic processes;other biological processes	cytosol;nucleus;other cell component	nucleic acid binding activity;other molecular function	Pf02961	8815	BANF1	hsa:8815; O60558; O75531; Q6FGG7	ENSG00000175334	Envelope proteins and their potential roles in EDMD physiopathology; Familial partial lipodystrophy (FPLD); Progeria-associated lipodystrophy	Vpr-mediated nuclear import of PICs; 2-LTR circle formation; Integration of viral DNA into host genomic DNA; Autointegration results in viral DNA circles; APOBEC3G mediated resistance to HIV-1 infection; Nuclear Envelope Breakdown; Initiation of Nuclear Envelope (NE) Reformation	11	1.137	0.989471	2.66344e+07	3.14028e+07	24.62	5.39	1.32824e+07	1.06805e+07	1.49277e+07	1.89571e+07	2.14308e+07	2.28538e+07	2.09757e+07	2.20813e+07	2.6717e+07	2.56538e+07	2.5497e+07	2.58965e+07	1.55615e+07	1.93236e+07	7.52552e+06	8.00561e+06	2.21895e+07
High	Master Protein	P98160	Basement membrane-specific heparan sulfate proteoglycan core protein [OS=Homo sapiens]	0.002	Homo sapiens (SwissProt TaxID=9606)	5.566	1	2	5	2	4391	468.5	6.51	0	2	other metabolic processes;stress response;transport;developmental processes;other biological processes	extracellular matrix;plasma membrane;other membranes;ER/Golgi;other cytoplasmic organelle	signal transduction activity or receptor binding;extracellular structural activity;other molecular function	Pf00008, Pf00052, Pf00053, Pf00054, Pf00057, Pf02210, Pf07679, Pf13927	3339	HSPG2	hsa:3339; P98160; Q16287; Q5SZI3; Q9H3V5	ENSG00000142798	Hepatitis B infection	Degradation of the extracellular matrix; ECM proteoglycans; Non-integrin membrane-ECM interactions; Laminin interactions; HS-GAG degradation; Integrin cell surface interactions; Amyloid fiber formation; A tetrasaccharide linker sequence is required for GAG synthesis; HS-GAG biosynthesis; Defective B4GALT7 causes EDS, progeroid type; Defective B3GAT3 causes JDSSDHD; Defective EXT2 causes exostoses…	17	1.274	0.989471	42896.7	61147.5	62.32	66.4	46026.8	38358.2	38908.4	20440.2	2393.57								30602.7	40126.2	17813	20627.2
High	Master Protein	Q7L1Q6-1	Basic leucine zipper and W2 domain-containing protein 1 [OS=Homo sapiens]	0	Homo sapiens (SwissProt TaxID=9606)	185.085	66	25	325	23	419	48	5.92	707.19	25	other biological processes	other cell component		Pf02020	100152909; 100343210; 100584413; 100970688; 101031552; 101105056; 101125881; 101341162; 102189172; 102926076; 102987208; 103121596; 103659732; 105003644; 105298139; 105980415; 108315738; 109254458; 109569339; 109688490; 363232; 459864; 506562; 66882; 9689	Bzw1; BZW1; LOC101341162; LOC111149382	A0A1S3AAZ7; A0A1S3EK34; A0A250YHN9; A0A2I2ZR48; A0A2I3GJS9; A0A2I3RKV6; A0A2J8N4Y1; A0A2J8WVA3; A0A2K5PED9; A0A2K6SJV1; A0A2R9A2I6; A0A2Y9DPI7; A0A2Y9ET53; A0A2Y9JXC2; A0A384BTR5; A0A3Q7QV62; A0A3Q7TB05; A0A3Q7VFZ8; A0A452FBU0; A0A452R6G9; A0A485PSA5; A0A4W2INK2; A0A4X1VBP9; A0A5F4WMG4; A0A5F9CSM8; A0A667GRG3; A0A6D2VXB2; A0A6I9L944; A0A6J0XG56; A0A6J1YZW4; A0A6J2CQ22; A0A6J2LL14; A0A6J3HY61; A0A…	ENSBIXG00000017041; ENSBIXG00005031551; ENSBTAG00000006049; ENSCAFG00030012037; ENSCAFG00040020746; ENSCCAG00000012616; ENSCHIG00000019964; ENSCJAG00000004267; ENSCWAG00000009955; ENSEASG00005000922; ENSG00000082153; ENSGGOG00000016296; ENSLCNG00005011651; ENSMUSG00000051223; ENSNGAG00000014200; ENSNLEG00000006929; ENSOCUG00000010647; ENSPCTG00005001498; ENSPPAG00000027971; ENSPPYG00000035986; EN…			0	0.931	0.999684	6.16957e+06	5.99388e+06	12.36	8.45	5.18458e+06	5.09957e+06	5.48357e+06	5.42664e+06	5.14679e+06	5.01539e+06	4.89901e+06	5.21436e+06	5.31946e+06	4.74897e+06	4.88376e+06	5.12637e+06	2.83082e+06	4.1358e+06	1.54499e+06	1.65019e+06	4.32221e+06
High	Master Protein	Q9Y6E2	Basic leucine zipper and W2 domain-containing protein 2 [OS=Homo sapiens]	0	Homo sapiens (SwissProt TaxID=9606)	94.592	38	14	141	12	419	48.1	6.68	315.77	14	developmental processes;other biological processes	other cell component		Pf02020	28969	BZW2	A4D123; hsa:28969; Q3B779; Q96JW5; Q9H3F7; Q9Y6E2	ENSG00000136261			0	1.071	0.999897	1.92775e+06	1.85646e+06	21.41	7.81	1.76597e+06	1.75886e+06	2.15934e+06	2.29594e+06	1.43295e+06	1.50187e+06	1.27681e+06	1.50624e+06	1.66734e+06	1.38848e+06	1.26811e+06	1.22102e+06	893081	987717	485713	465657	1.37748e+06
High	Master Protein	P35613	Basigin [OS=Homo sapiens]	0	Homo sapiens (SwissProt TaxID=9606)	158.679	35	11	271	11	385	42.2	5.66	1155.7	11	cell adhesion;cell organization and biogenesis;developmental processes;signal transduction;other biological processes	plasma membrane;other membranes;ER/Golgi;other cytoplasmic organelle;other cell component	other molecular function	Pf13927	682	BSG	A6NJW1; D3YLG5; hsa:682; P35613; Q7Z796; Q8IZL7	ENSG00000172270	Matrix metalloproteinases; VEGFA-VEGFR2 signaling pathway; IL-18 signaling pathway	Integrin cell surface interactions; Basigin interactions; Degradation of the extracellular matrix; Pyruvate metabolism; Aspirin ADME; Proton-coupled monocarboxylate transport; Defective SLC16A1 causes symptomatic deficiency in lactate transport (SDLT)	10	1.015	0.999897	1.03522e+07	1.02033e+07	11.34	5.13	7.65078e+06	7.43064e+06	7.27042e+06	6.68629e+06	7.99279e+06	8.02165e+06	7.20268e+06	8.15667e+06	1.02941e+07	9.96115e+06	1.02903e+07	9.81313e+06	5.22808e+06	6.53937e+06	2.95821e+06	3.1504e+06	7.48716e+06
High	Master Protein	O95999	B-cell lymphoma/leukemia 10 [OS=Homo sapiens]	0	Homo sapiens (SwissProt TaxID=9606)	71.878	73	12	92	12	233	26.2	5.74	195.5	12	cell organization and biogenesis;stress response;developmental processes;signal transduction;other biological processes	plasma membrane;other membranes;cytosol;cytoskeleton;nucleus;other cytoplasmic organelle;other cell component	other molecular function	Pf00619	8915	BCL10	hsa:8915; O95999; Q5VUF1	ENSG00000142867	B cell receptor signaling pathway; T-cell antigen receptor (TCR) pathway during Staphylococcus aureus infection; Modulators of TCR signaling and T cell activation; T-cell receptor signaling pathway	FCERI mediated NF-kB activation; Downstream TCR signaling; Activation of NF-kappaB in B cells; CLEC7A (Dectin-1) signaling; E3 ubiquitin ligases ubiquitinate target proteins	9	2.123	0.488404	734972	1.87286e+06	20.13	15.45	617112	682997	654194	563438	543282	662040	543806	814983	681348	701249	719281	417296	1.30307e+06	1.59216e+06	539544	679112	1.44828e+06
High	Master Protein	P51572	B-cell receptor-associated protein 31 [OS=Homo sapiens]	0	Homo sapiens (SwissProt TaxID=9606)	226.732	54	19	360	19	246	28	8.44	1218.79	19	cell organization and biogenesis;stress response;transport;signal transduction;other biological processes	plasma membrane;other membranes;cytosol;mitochondrion;ER/Golgi;other cell component	signal transduction activity or receptor binding;other molecular function	Pf05529, Pf18035	10134	BCAP31	B3KQ79; D3DWV5; hsa:10134; P51572; Q13836; Q96CF0	ENSG00000185825		Antigen Presentation: Folding, assembly and peptide loading of class I MHC; RHOA GTPase cycle; Apoptotic cleavage of cellular proteins	4	1.686	0.654101	1.08887e+07	1.78727e+07	15.49	19.98	1.02223e+07	8.6441e+06	9.33499e+06	9.93495e+06	6.58994e+06	7.96112e+06	5.95661e+06	8.42492e+06	1.39904e+07	1.23925e+07	1.15398e+07	1.34108e+07	5.7979e+06	8.20446e+06	3.31416e+06	3.73355e+06	1.21044e+07
High	Master Protein	Q9NYF8-1	Bcl-2-associated transcription factor 1 [OS=Homo sapiens]	0	Homo sapiens (SwissProt TaxID=9606)	178.836	21	20	250	19	920	106.1	9.98	531.54	20	stress response;other biological processes	nucleus;other cell component	nucleic acid binding activity;other molecular function	Pf15440	101142513; 9774	BCLAF1	A2RU75; B7ZM58; E1P586; G3SDE6; ggo:101142513; hsa:9774; K7CVD5; Q14673; Q86WU6; Q86WY0; Q9NYF8	ENSG00000029363; ENSGGOG00000001824	Interactome of polycomb repressive complex 2 (PRC2)		1	1.467	0.947091	4.24451e+06	6.87667e+06	23.69	13	4.3234e+06	3.62344e+06	3.45675e+06	3.04157e+06	2.80655e+06	2.93147e+06	2.78002e+06	2.92066e+06	6.26256e+06	5.91261e+06	5.66231e+06	5.92091e+06	3.48044e+06	4.12135e+06	1.72647e+06	2.03161e+06	4.782e+06
High	Master Protein	Q07817-1	bcl-2-like protein 1 [OS=Homo sapiens]	0	Homo sapiens (SwissProt TaxID=9606)	16.24	24	4	46	4	233	26	4.93	98.18	4	cell cycle OR cell proliferation;cell organization and biogenesis;stress response;transport;developmental processes;signal transduction;other biological processes	other membranes;cytosol;cytoskeleton;mitochondrion;ER/Golgi;nucleus;other cell component	other molecular function	Pf00452, Pf02180	100979809; 101142025; 403618; 458156; 598	BCL2L1	A0A0S2Z3C5; A0A2J8PZ24; A0A2J8VIH3; A0A2R8Z9D7; A0A3Q7R8S3; A0A6D2VVP1; A0A6D2VXZ3; A0A811XVX1; A0A8C0JVF6; A0A8C0TGM4; cfa:403618; E1P5L6; G3RY91; ggo:101142025; H2P1K2; H2QK53; hsa:598; pps:100979809; ptr:458156; Q07817; Q5CZ89; Q5TE65; Q76LT7; Q92976; vvp:112909902	ENSCAFG00020004231; ENSCAFG00030009765; ENSCAFG00040021935; ENSCAFG00845018778; ENSG00000171552; ENSGGOG00000026245; ENSPPAG00000000042; ENSPPYG00000010890; ENSPTRG00000013359; ENSVVUG00000008397	Leptin signaling pathway; IL-7 signaling pathway; TNF-alpha signaling pathway; Amyotrophic lateral sclerosis (ALS); Apoptosis; Mammary gland development pathway - Pregnancy and lactation (Stage 3 of 4); IL-3 signaling pathway; Photodynamic therapy-induced HIF-1 survival signaling; IL6 signaling pathway; Hepatitis C and hepatocellular carcinoma; Hematopoietic stem cell gene regulation by GABP alph…	RAS processing; Interleukin-4 and Interleukin-13 signaling; STAT5 activation downstream of FLT3 ITD mutants; BH3-only proteins associate with and inactivate anti-apoptotic BCL-2 members; The NLRP1 inflammasome; RAS processing; BH3-only proteins associate with and inactivate anti-apoptotic BCL-2 members; The NLRP1 inflammasome	32	1.413	0.989471	587205	833617	11.16	16.56	517170	507857	558556	523306	572429	421874	338734	465160	557326	578400	548790	529089	540972	522561	234027	278438	690069
High	Master Protein	Q9BXK5-1	Bcl-2-like protein 13 [OS=Homo sapiens]	0	Homo sapiens (SwissProt TaxID=9606)	63.07	24	7	50	7	485	52.7	4.44	138.69	7	other biological processes	other membranes;mitochondrion;nucleus	enzyme regulator activity	Pf00452	23786	BCL2L13	B3KPE7; hsa:23786; Q96B37; Q96IB7; Q9BXK5; Q9BY01; Q9HC05; Q9UFE0; Q9UKN3	ENSG00000099968	Regulation of apoptosis by parathyroid hormone-related protein		1	1.658	0.958393	239573	393643	27.19	42	122769	197422	225134	157336	231016	227944	201227	216087	235476	102477	223503	198737	134900	258800	57551.4	58953.8	483854
High	Master Protein	Q9Y4K1	beta/gamma crystallin domain-containing protein 1 [OS=Homo sapiens]	0	Homo sapiens (SwissProt TaxID=9606)	91.065	9	11	89	11	1723	188.6	5.86	178.97	11			other molecular function	Pf00030, Pf00652	202	CRYBG1	B4DU04; hsa:202; O00296; Q5VWJ2; Q9Y4K1				0	0.945	0.999684	1.37397e+06	974581	45.67	20.93	1.14256e+06	1.36045e+06	1.467e+06	1.01927e+06	350939	240436	449945	305563	1.37063e+06	1.41657e+06	1.34409e+06	1.43493e+06	500566	537295	170860	267412	565899
High	Master Protein	P15291	Beta-1,4-galactosyltransferase 1 [OS=Homo sapiens]	0	Homo sapiens (SwissProt TaxID=9606)	10.97	17	4	7	4	398	43.9	8.65	1.62	4	cell adhesion;cell organization and biogenesis;protein metabolism;other metabolic processes;stress response;developmental processes;other biological processes	plasma membrane;other membranes;ER/Golgi;other cytoplasmic organelle;other cell component	cytoskeletal activity;other molecular function	Pf02709, Pf13733	2683	B4GALT1	B2R710; D3DRL2; hsa:2683; P15291; Q12909; Q12910; Q12911; Q14456; Q14509; Q14523	ENSG00000086062	Metabolism of spingolipids in ER and Golgi apparatus; Synthesis of ceramides and 1-deoxyceramides	Neutrophil degranulation; Pre-NOTCH Processing in Golgi; N-Glycan antennae elongation; Keratan sulfate biosynthesis; Interaction With Cumulus Cells And The Zona Pellucida; Defective B4GALT1 causes B4GALT1-CDG (CDG-2d); Lactose synthesis; Defective B4GALT1 causes CDG-2d	10	1.123	0.999684	138572	118524	27.02	46.96	135142	140493	173586	132444	104401	104100	102248	99348	111476	108045	51474		71172.5	82830.7	56784.4	48297.7	145161
High	Master Protein	O43505	beta-1,4-glucuronyltransferase 1 [OS=Homo sapiens]	0.004	Homo sapiens (SwissProt TaxID=9606)	4.311	12	2	3	2	415	47.1	7.2	0	2	protein metabolism;other metabolic processes	other membranes;ER/Golgi	other molecular function	Pf13896	11041	B4GAT1	hsa:11041; O43505; Q4TTN0	ENSG00000174684		Keratan sulfate biosynthesis; Defective LARGE causes MDDGA6 and MDDGB6; O-linked glycosylation	3	0.937	0.999684	36557.5	27878.1	23.36	45.81							21731.3	18839.4	40874.2	32756.1	48091.9	38075	20900.3	11741.3	5405.93	1874.8
High	Master Protein	P02749	Beta-2-glycoprotein 1 [OS=Homo sapiens]	0	Homo sapiens (SwissProt TaxID=9606)	12.99	7	3	22	3	345	38.3	7.97	55.58	3	protein metabolism;other metabolic processes;stress response;transport;other biological processes	non-structural extracellular;other cell component	enzyme regulator activity;other molecular function	Pf00084, Pf09014	350	APOH	B2R9M3; hsa:350; P02749; Q9UCN7	ENSG00000091583		Platelet degranulation	1	14.816	1.96086e-15	192013	1.46625e+06	50.29	90.8		67774.1	32020.2		158886	155845	123883	178120					2.53004e+06	3.17202e+06	1.34479e+06	1.54492e+06	284572
High	Master Protein	P61769	Beta-2-microglobulin [OS=Homo sapiens]	0	Homo sapiens (SwissProt TaxID=9606)	92.429	79	7	149	7	119	13.7	6.52	466.96	7	cell organization and biogenesis;protein metabolism;other metabolic processes;stress response;transport;developmental processes;other biological processes	non-structural extracellular;plasma membrane;other membranes;cytosol;ER/Golgi;other cytoplasmic organelle;other cell component	other molecular function	Pf07654	567	B2M	hsa:567; P01884; P61769; Q540F8; Q6IAT8; Q9UCK0; Q9UD48; Q9UDF4	ENSG00000166710; ENSG00000273686	IL-18 signaling pathway	ER-Phagosome pathway; Neutrophil degranulation; Endosomal/Vacuolar pathway; SARS-CoV-2 activates/modulates innate and adaptive immune responses; Amyloid fiber formation; Immunoregulatory interactions between a Lymphoid and a non-Lymphoid cell; DAP12 signaling; Interferon gamma signaling; Antigen Presentation: Folding, assembly and peptide loading of class I MHC; Modulation by Mtb of host immune s…	13	0.989	0.999897	6.47052e+06	5.55081e+06	17.29	24.94	5.33664e+06	5.31138e+06	5.56378e+06	5.87964e+06	6.4676e+06	6.43913e+06	5.6744e+06	6.16981e+06	5.6467e+06	5.44083e+06	5.59498e+06	5.52073e+06	3.90029e+06	4.4754e+06	1.94877e+06	2.00668e+06	3.84106e+06
High	Master Protein	Q562R1	Beta-actin-like protein 2 [OS=Homo sapiens]	0	Homo sapiens (SwissProt TaxID=9606)	266.285	49	19	1350	4	376	42	5.59	2969.38	19	cell organization and biogenesis;developmental processes;other biological processes	other membranes;cytoskeleton;nucleus;other cell component	cytoskeletal activity;other molecular function	Pf00022	345651	ACTBL2	B2RPJ1; hsa:345651; Q562R1; Q562R2; Q562S9; Q562X8	ENSG00000169067			0	1.012	0.999897	239817	257422	20.71	34.13	88181.8	186934	252161	271164	220804	173471	171183	212928	229186	221913	269497	221437	242578	199830	51099.9	57583.3	204795
High	Master Protein	P49407-1	Beta-arrestin-1 [OS=Homo sapiens]	0	Homo sapiens (SwissProt TaxID=9606)	21.437	16	3	25	3	418	47	6.2	67.62	3	cell organization and biogenesis;protein metabolism;other metabolic processes;transport;signal transduction;other biological processes	plasma membrane;other membranes;cytosol;ER/Golgi;nucleus;other cytoplasmic organelle;other cell component	signal transduction activity or receptor binding;enzyme regulator activity;other molecular function	Pf00339, Pf02752	101151376; 408; 451424	ARRB1	A0A2J8MB51; A0A2J8V169; A0A6D2W0A4; A0A8I5U646; B6V9G8; G3R2M1; H2R1Z2; hsa:408; O75625; O75630; P49407; ptr:451424; Q2PP20; Q9BTK8	ENSG00000137486; ENSGGOG00000009699; ENSPPYG00000039190; ENSPTRG00000004079	Corticotropin-releasing hormone signaling pathway; Myometrial relaxation and contraction pathways; MAPK signaling pathway; Chemokine signaling pathway; Hedgehog signaling pathway; Gastrin signaling pathway; Kisspeptin/kisspeptin receptor system in the ovary; GPR143 in melanocytes and retinal pigment epithelium cells; Calcium regulation in cardiac cells; MAPK signaling pathway; Calcium regulation …	Ub-specific processing proteases; Cargo recognition for clathrin-mediated endocytosis; Signaling by BRAF and RAF1 fusions; Signaling by moderate kinase activity BRAF mutants; Paradoxical activation of RAF signaling by kinase inactive BRAF; Signaling downstream of RAS mutants; Signaling by RAF1 mutants; MAP2K and MAPK activation; Signaling by high-kinase activity BRAF mutants; Golgi Associated Ves…	27	0.918	0.999684	172074	122831	32.58	50.96	159236	159488	196324	189633	180565	108318	119388	131982	122816	102295	52704	128088	21648.2	20822.1	11558.4	25173.5	113937
[truncated: 2,780 more rows]
[truncated: 33 more columns]

## Sheet: IDs PCSCs
Protein FDR Confidence: Combined	Master	Accession	Description	Exp. q-value: Combined	Marked as	Sum PEP Score	Coverage [%]	# Peptides	# PSMs	# Unique Peptides	# AAs	MW [kDa]	calc. pI	Score Sequest HT: Sequest HT	# Peptides (by Search Engine): Sequest HT	Biological Process	Cellular Component	Molecular Function	Pfam IDs	Entrez Gene ID	Gene Symbol	Gene ID	Ensembl Gene ID	Reactome Pathways	WikiPathways	# Protein Pathway Groups	Abundance Ratio: (SS4) / (Control)	Abundance Ratio Adj. P-Value: (SS4) / (Control)	Abundances (Grouped): Control	Abundances (Grouped): SS4	Abundances (Grouped) CV [%]: Control	Abundances (Grouped) CV [%]: SS4	Abundance: F50: Sample, Control, CSC1	Abundance: F51: Sample, Control, CSC1	Abundance: F52: Sample, Control, CSC1	Abundance: F53: Sample, Control, CSC1	Abundance: F58: Sample, Control, CSC2	Abundance: F59: Sample, Control, CSC2	Abundance: F60: Sample, Control, CSC2	Abundance: F61: Sample, Control, CSC2	Abundance: F66: Sample, Control, CSC3	Abundance: F67: Sample, Control, CSC3	Abundance: F68: Sample, Control, CSC3	Abundance: F69: Sample, Control, CSC3	Abundance: F54: Sample, SS4, CSC1	Abundance: F55: Sample, SS4, CSC1	Abundance: F56: Sample, SS4, CSC1	Abundance: F57: Sample, SS4, CSC1	Abundance: F62: Sample, SS4, CSC2
[truncated: 3,195 more rows]
[truncated: 33 more columns]

[truncated: 2 more sheets:  DEPs treated P-cells (65), DEPs treated-PCSCs (45)]
